# Supplementary material for: (Z)-N-{(E)-10-[(2,6-Diisopropyl­phen­yl)­imino]-9,10-dihydro­phenanthren-9-yl­idene}-2,6-dimethyl­aniline
Source: Acta Crystallogr Sect E Struct Rep Online. 2012 Feb 4;68(Pt 3):o607. doi: 10.1107/S1600536812003790 (PMC3295409; doi:10.1107/S1600536812003790)
Supplement: Supplementary file 1 [file e-68-0o607-sup1.cif]

##############################################################################
#                                                                            #
# This CIF contains the data in a paper accepted for publication in          #
# Acta Crystallographica Section E. It conforms to the requirements of       #
# Notes for Authors for Acta Crystallographica Section E, and has been       #
# peer reviewed under the auspices of the IUCr Commission on Journals.       #
#                                                                            #
# Full details of the Crystallographic Information File format               #
# are given in the paper "The Crystallographic Information File (CIF):       #
# a New Standard Archive File for Crystallography" by S. R. Hall, F. H.      #
# Allen and I. D. Brown [Acta Cryst. (1991), A47, 655-685].                  #
#                                                                            #
# The current version of the core CIF dictionary is obtainable from          #
# ftp://ftp.iucr.org/pub/cif_core.dic.                                       #
#                                                                            #
# Software is freely available for graphical display of the structure(s)     #
# in this CIF. For information consult the CIF software page                 #
# http://www.iucr.org/resources/cif/software.                                #
#                                                                            #
# This file may be used for bona fide research purposes within the           #
# scientific community so long as proper attribution is given to the journal # 
# article from which it was obtained.                                        #
#                                                                            #
##############################################################################
data_global
_audit_creation_method     SHELXL-97
_journal_date_recd_electronic     2012-01-07
_journal_date_accepted     2012-01-28
_journal_name_full     'Acta Crystallographica, Section E'
_journal_year     2012
_journal_volume     68
_journal_issue      3
_journal_page_first     o607
_journal_page_last     o607
_journal_paper_category     QO
_journal_paper_doi     10.1107/S1600536812003790
_journal_coeditor_code     LR2046
_publ_contact_author_name     'Prof. Tiemei Liu'
_publ_contact_author_address
;
Department of Blood Transfusion
China--Japan Union Hospital
Changchun 130021
People's Republic of China
;
_publ_contact_author_email     'liutiemeishuxue@163.com'
_publ_contact_author_fax     '86 431 88690877'
_publ_contact_author_phone     '86 431 88690877'
_publ_section_title
;\
(<i>Z</i>)-<i>N</i>-{(<i>E</i>)-10-[(2,6-Diisopropylphenyl)imino]-9,10-\
dihydrophenanthren-9-ylidene}-2,6-dimethylaniline
;
loop_
    _publ_author_name
    _publ_author_footnote
    _publ_author_address
    'Li, Dongni' .
;
Department of Blood Transfusion
China--Japan Union Hospital
Jilin University, Changchun 130033
People's Republic of China
;
    'Yu, Hongmei' .
;
Department of Blood Transfusion
China--Japan Union Hospital
Jilin University, Changchun 130033
People's Republic of China
;
    'Yu, Tianhua' .
;
Department of Blood Transfusion
China--Japan Union Hospital
Jilin University, Changchun 130033
People's Republic of China
;
    'Liang, Haiying' .
;
Department of Blood Transfusion
China--Japan Union Hospital
Jilin University, Changchun 130033
People's Republic of China
;
    'Liu, Tiemei' .
;
Department of Blood Transfusion
China--Japan Union Hospital
Jilin University, Changchun 130033
People's Republic of China
;
_iucr_refine_instructions_details
;
Titl gb in P2(1)/c
CELL 0.71073   9.5495  16.4294  17.7237  90.000 104.579  90.000
ZERR   4.00   0.0007   0.0012   0.0013   0.000   0.001   0.000
LATT 1
SYMM -X, 0.5+Y, 0.5-Z
SFAC C  H  N
UNIT 136 136 8
L.S. 4
ACTA
BOND $h
FMAP 2
PLAN 20
conf
WGHT  0.030400  2.147800
FVAR  0.497180
MOLE 1
N1     3   0.318017  0.677704  0.090988 11.000000  0.022330  0.028450 =
           0.034760 -0.000780  0.008020 -0.001400
N2     3   0.584647  0.753486  0.183130 11.000000  0.021990  0.022690 =
           0.026830  0.000070  0.003990  0.000520
C1     1   0.444827  0.647614  0.110072 11.000000  0.024520  0.028040 =
           0.021600 -0.002230  0.007890 -0.000900
C2     1   0.461600  0.558156  0.110739 11.000000  0.027600  0.025860 =
           0.020810 -0.003400  0.003740 -0.002770
C3     1   0.348231  0.508259  0.119383 11.000000  0.027580  0.030880 =
           0.028640  0.003020  0.006000 -0.001470
AFIX 43
H3     2   0.260668  0.531453  0.121869 11.000000 -1.200000
AFIX 0
C4     1   0.364962  0.425178  0.124247 11.000000  0.040370  0.030700 =
           0.033530 -0.001100  0.010840 -0.009150
AFIX 43
H4     2   0.288933  0.392339  0.129903 11.000000 -1.200000
AFIX 0
C5     1   0.495141  0.390548  0.120710 11.000000  0.053150  0.020220 =
           0.045660 -0.000850  0.014880  0.000040
AFIX 43
H5     2   0.506977  0.334383  0.124463 11.000000 -1.200000
AFIX 0
C6     1   0.607859  0.439391  0.111590 11.000000  0.033570  0.030610 =
           0.046460 -0.001020  0.009430  0.007060
AFIX 43
H6     2   0.694957  0.415481  0.109282 11.000000 -1.200000
AFIX 0
C7     1   0.593326  0.523408  0.105823 11.000000  0.025750  0.032770 =
           0.022770 -0.001150  0.003310  0.003000
C8     1   0.710051  0.576852  0.092949 11.000000  0.023000  0.034260 =
           0.020770 -0.000770  0.001070  0.001740
C9     1   0.824558  0.545972  0.065487 11.000000  0.031060  0.037810 =
           0.031280 -0.002770  0.005390  0.007750
AFIX 43
H9     2   0.828011  0.490565  0.055367 11.000000 -1.200000
AFIX 0
C10    1   0.932435  0.596199  0.053147 11.000000  0.025200  0.051410 =
           0.037080 -0.005910  0.010430  0.005220
AFIX 43
H10    2   1.008127  0.574336  0.035399 11.000000 -1.200000
AFIX 0
C11    1   0.928592  0.678285  0.066934 11.000000  0.024190  0.054870 =
           0.034280 -0.002890  0.009530 -0.009020
AFIX 43
H11    2   1.000530  0.712096  0.057616 11.000000 -1.200000
AFIX 0
C12    1   0.817401  0.710615  0.094738 11.000000  0.027030  0.035990 =
           0.030560 -0.003760  0.006120 -0.005670
AFIX 43
H12    2   0.816042  0.766119  0.104833 11.000000 -1.200000
AFIX 0
C13    1   0.707262  0.660920  0.107814 11.000000  0.022200  0.033740 =
           0.019960 -0.000960  0.002480 -0.001970
C14    1   0.584417  0.694312  0.136561 11.000000  0.023590  0.022020 =
           0.023400  0.002940  0.004900  0.002560
C15    1   0.283830  0.762079  0.090641 11.000000  0.017920  0.025470 =
           0.038970 -0.004240  0.004790 -0.001330
C16    1   0.240035  0.794107  0.154180 11.000000  0.028000  0.039440 =
           0.042070 -0.007570  0.012370 -0.001240
C17    1   0.184412  0.872079  0.147836 11.000000  0.048130  0.046710 =
           0.058820 -0.015760  0.022450  0.004790
AFIX 43
H17    2   0.154755  0.894353  0.189507 11.000000 -1.200000
AFIX 0
C18    1   0.171735  0.917930  0.080834 11.000000  0.056550  0.033110 =
           0.070690 -0.008820  0.011680  0.014690
AFIX 43
H18    2   0.133418  0.970230  0.077569 11.000000 -1.200000
AFIX 0
C19    1   0.216037  0.885666  0.019477 11.000000  0.049030  0.030710 =
           0.049690  0.002800  0.005380  0.004050
AFIX 43
H19    2   0.207684  0.916676 -0.025336 11.000000 -1.200000
AFIX 0
C20    1   0.273289  0.807489  0.022699 11.000000  0.024570  0.032930 =
           0.036540 -0.005200  0.003030 -0.000910
C21    1   0.252170  0.743361  0.225970 11.000000  0.050920  0.061310 =
           0.047610 -0.003410  0.025760  0.000040
AFIX 137
H21A   2   0.208902  0.771863  0.261656 11.000000 -1.500000
H21B   2   0.352357  0.733241  0.250354 11.000000 -1.500000
H21C   2   0.203012  0.692525  0.211814 11.000000 -1.500000
AFIX 0
C22    1   0.321821  0.772382 -0.044845 11.000000  0.052260  0.042570 =
           0.035940 -0.003720  0.010520  0.001940
AFIX 137
H22A   2   0.270425  0.722667 -0.061393 11.000000 -1.500000
H22B   2   0.423803  0.761479 -0.029081 11.000000 -1.500000
H22C   2   0.302228  0.810583 -0.087196 11.000000 -1.500000
AFIX 0
C23    1   0.711692  0.796369  0.221189 11.000000  0.023710  0.028830 =
           0.026610 -0.004960  0.009660 -0.002300
C24    1   0.817636  0.759884  0.280368 11.000000  0.024210  0.034900 =
           0.028820 -0.005220  0.006830  0.002610
C25    1   0.935867  0.807061  0.317937 11.000000  0.023650  0.053130 =
           0.038830 -0.010170  0.001530  0.006540
AFIX 43
H25    2   1.007397  0.784028  0.357742 11.000000 -1.200000
AFIX 0
C26    1   0.949308  0.887102  0.297483 11.000000  0.027940  0.045050 =
           0.052460 -0.019670  0.008500 -0.011480
AFIX 43
H26    2   1.030846  0.916937  0.321984 11.000000 -1.200000
AFIX 0
C27    1   0.841531  0.922630  0.240659 11.000000  0.038530  0.030570 =
           0.048490 -0.007630  0.018370 -0.012830
AFIX 43
H27    2   0.850870  0.976769  0.227400 11.000000 -1.200000
AFIX 0
C28    1   0.719599  0.879588  0.202823 11.000000  0.033300  0.034790 =
           0.025470 -0.003570  0.010760 -0.002650
C29    1   0.598257  0.918708  0.141406 11.000000  0.050040  0.028480 =
           0.035790  0.003970  0.009780 -0.002830
AFIX 13
H29    2   0.509603  0.888610  0.141292 11.000000 -1.200000
AFIX 0
C30    1   0.622484  0.910540  0.060259 11.000000  0.085090  0.050760 =
           0.036730  0.006420  0.009290  0.006820
AFIX 137
H30A   2   0.710691  0.937630  0.058524 11.000000 -1.500000
H30B   2   0.542941  0.934860  0.022915 11.000000 -1.500000
H30C   2   0.629131  0.853968  0.048054 11.000000 -1.500000
AFIX 0
C31    1   0.570829  1.007789  0.158885 11.000000  0.081140  0.044590 =
           0.049770  0.000500  0.007050  0.015230
AFIX 137
H31A   2   0.652781  1.040154  0.155592 11.000000 -1.500000
H31B   2   0.556336  1.011951  0.210415 11.000000 -1.500000
H31C   2   0.486184  1.027079  0.121599 11.000000 -1.500000
AFIX 0
C32    1   0.804888  0.672539  0.307390 11.000000  0.034710  0.036160 =
           0.030590  0.002750  0.002410  0.007990
AFIX 13
H32    2   0.718043  0.648759  0.272793 11.000000 -1.200000
AFIX 0
C33    1   0.933791  0.619713  0.301574 11.000000  0.058300  0.047350 =
           0.057700  0.009930  0.015240  0.020260
AFIX 137
H33A   2   0.945656  0.622118  0.249420 11.000000 -1.500000
H33B   2   0.916654  0.564412  0.314286 11.000000 -1.500000
H33C   2   1.019907  0.639479  0.337371 11.000000 -1.500000
AFIX 0
C34    1   0.783962  0.671187  0.390198 11.000000  0.088600  0.051720 =
           0.053840  0.006470  0.033210  0.007260
AFIX 137
H34A   2   0.868436  0.693087  0.425767 11.000000 -1.500000
H34B   2   0.769184  0.616148  0.404669 11.000000 -1.500000
H34C   2   0.701139  0.703479  0.392103 11.000000 -1.500000
AFIX 0
Q1     1   0.401400  0.521800  0.093000 11.000000  0.050000      0.21
Q2     1   0.394900  0.667400  0.066300 11.000000  0.050000      0.21
Q3     1   0.481800  0.598700  0.138700 11.000000  0.050000      0.21
Q4     1   0.398400  0.672900  0.131100 11.000000  0.050000      0.20
Q5     1   0.977000  0.643800  0.355500 11.000000  0.050000      0.20
Q6     1   0.192100  0.835800  0.008700 11.000000  0.050000      0.20
Q7     1   0.692600  0.847500  0.237800 11.000000  0.050000      0.19
Q8     1   0.737500  0.617100  0.128500 11.000000  0.050000      0.19
Q9     1   0.778000  0.539600  0.104400 11.000000  0.050000      0.19
Q10    1   0.534900  0.803300  0.168000 11.000000  0.050000      0.19
Q11    1   0.236400  0.635800  0.074000 11.000000  0.050000      0.19
Q12    1   0.657300  0.661600  0.143200 11.000000  0.050000      0.18
Q13    1   0.177700  0.826100 -0.007700 11.000000  0.050000      0.18
Q14    1   0.599800  0.965400  0.145400 11.000000  0.050000      0.18
Q15    1   0.461200  0.600000  0.083100 11.000000  0.050000      0.18
Q16    1   0.518800  0.661600  0.139300 11.000000  0.050000      0.18
Q17    1   0.637700  0.544700  0.078000 11.000000  0.050000      0.18
Q18    1   0.738100  0.566500  0.047500 11.000000  0.050000      0.17
Q19    1   0.802300  0.675500  0.139200 11.000000  0.050000      0.17
Q20    1   0.659100  0.553800  0.131400 11.000000  0.050000      0.17
HKLF 4
END
;
data_I
_chemical_name_systematic
;
(<i>Z</i>)-<i>N</i>-{(<i>E</i>)-10-[(2,6-Diisopropylphenyl)imino]-9,10-
dihydrophenanthren-9-ylidene}-2,6-dimethylaniline
;
_chemical_name_common     ?
_chemical_formula_moiety     'C34 H34 N2'
_chemical_formula_sum     'C34 H34 N2'
_chemical_formula_iupac     'C34 H34 N2'
_chemical_formula_weight     470.63
_chemical_melting_point     ?
_symmetry_cell_setting     monoclinic
_symmetry_space_group_name_H-M     'P 21/c'
_symmetry_space_group_name_Hall     '-P 2ybc'
loop_
    _symmetry_equiv_pos_as_xyz
    'x, y, z'
    '-x, y+1/2, -z+1/2'
    '-x, -y, -z'
    'x, -y-1/2, z-1/2'
_cell_length_a     9.5495(7)
_cell_length_b     16.4294(12)
_cell_length_c     17.7237(13)
_cell_angle_alpha     90.00
_cell_angle_beta     104.5790(10)
_cell_angle_gamma     90.00
_cell_volume     2691.2(3)
_cell_formula_units_Z     4
_cell_measurement_reflns_used     3054
_cell_measurement_theta_min     2.37
_cell_measurement_theta_max     26.0
_cell_measurement_temperature     185
_exptl_crystal_description     block
_exptl_crystal_colour     red
_exptl_crystal_size_max     0.23
_exptl_crystal_size_mid     0.20
_exptl_crystal_size_min     0.15
_exptl_crystal_density_diffrn     1.162
_exptl_crystal_density_meas     ?
_exptl_crystal_density_method     'not measured'
_exptl_crystal_F_000     1008
_exptl_absorpt_coefficient_mu     0.067
_exptl_absorpt_correction_type     multi-scan
_exptl_absorpt_process_details     '(ABSCOR; Higashi, 1995)'
_exptl_absorpt_correction_T_min     0.985
_exptl_absorpt_correction_T_max     0.990
_exptl_special_details
;
;
_diffrn_ambient_temperature     185
_diffrn_radiation_type     MoK\a
_diffrn_radiation_wavelength     0.71073
_diffrn_radiation_source     'fine-focus sealed tube'
_diffrn_radiation_monochromator     graphite
_diffrn_measurement_device_type     'Bruker SMART CCD area-detector'
_diffrn_measurement_method     'phi and omega scan'
_diffrn_detector_area_resol_mean     ?
_diffrn_reflns_number     14490
_diffrn_reflns_av_R_equivalents     0.0378
_diffrn_reflns_av_sigmaI/netI     0.0461
_diffrn_reflns_theta_min     1.72
_diffrn_reflns_theta_max     26.06
_diffrn_reflns_theta_full     26.06
_diffrn_measured_fraction_theta_max     0.997
_diffrn_measured_fraction_theta_full     0.997
_diffrn_reflns_limit_h_min     -6
_diffrn_reflns_limit_h_max     11
_diffrn_reflns_limit_k_min     -20
_diffrn_reflns_limit_k_max     20
_diffrn_reflns_limit_l_min     -21
_diffrn_reflns_limit_l_max     21
_diffrn_standards_number     0
_diffrn_standards_interval_count     0
_diffrn_standards_interval_time     0
_diffrn_standards_decay_%     0
_refine_special_details
;
Refinement of <i>F</i>^2^ against ALL reflections. The weighted <i>R</i>-factor
<i>wR</i> and goodness of fit <i>S</i> are based on <i>F</i>^2^, conventional
<i>R</i>-factors <i>R</i> are based on <i>F</i>, with <i>F</i> set to zero for
negative <i>F</i>^2^. The threshold expression of <i>F</i>^2^ >
\s(<i>F</i>^2^) is used only for calculating <i>R</i>-factors(gt) <i>etc</i>.
and is not relevant to the choice of reflections for refinement.
<i>R</i>-factors based on <i>F</i>^2^ are statistically about twice as large
as those based on <i>F</i>, and <i>R</i>- factors based on ALL data will be
even larger.
;
_reflns_number_total     5304
_reflns_number_gt     4587
_reflns_threshold_expression     I>2sigma(I)
_refine_ls_structure_factor_coef     Fsqd
_refine_ls_matrix_type     full
_refine_ls_R_factor_all     0.0960
_refine_ls_R_factor_gt     0.0829
_refine_ls_wR_factor_gt     0.1561
_refine_ls_wR_factor_ref     0.1614
_refine_ls_goodness_of_fit_ref     1.274
_refine_ls_restrained_S_all     1.274
_refine_ls_number_reflns     5304
_refine_ls_number_parameters     331
_refine_ls_number_restraints     0
_refine_ls_hydrogen_treatment     constr
_refine_ls_weighting_scheme     calc
_refine_ls_weighting_details
         'calc w=1/[\s^2^(Fo^2^)+(0.0304P)^2^+2.1478P] where P=(Fo^2^+2Fc^2^)/3'
_atom_sites_solution_hydrogens     geom
_atom_sites_solution_primary     direct
_atom_sites_solution_secondary     difmap
_refine_ls_shift/su_max     0.000
_refine_ls_shift/su_mean     0.000
_refine_diff_density_max     0.213
_refine_diff_density_min     -0.240
_refine_ls_extinction_method     none
_refine_ls_extinction_coef     ?
loop_
    _atom_type_symbol
    _atom_type_description
    _atom_type_scat_dispersion_real
    _atom_type_scat_dispersion_imag
    _atom_type_scat_source
    'C' 'C' 0.0033 0.0016
                         'International Tables Vol C Tables 4.2.6.8 and 6.1.1.4'
    'H' 'H' 0.0000 0.0000
                         'International Tables Vol C Tables 4.2.6.8 and 6.1.1.4'
    'N' 'N' 0.0061 0.0033
                         'International Tables Vol C Tables 4.2.6.8 and 6.1.1.4'
_computing_data_collection     'SMART (Bruker, 1998)'
_computing_cell_refinement     'SAINT (Bruker, 1998)'
_computing_data_reduction     'SAINT (Bruker, 1998)'
_computing_structure_solution     'SHELXS97 (Sheldrick, 2008)'
_computing_structure_refinement     'SHELXL97 (Sheldrick, 2008)'
_computing_molecular_graphics     'SHELXTL (Sheldrick, 2008)'
_computing_publication_material     'SHELXTL (Sheldrick, 2008)'
loop_
    _atom_site_type_symbol
    _atom_site_label
    _atom_site_fract_x
    _atom_site_fract_y
    _atom_site_fract_z
    _atom_site_U_iso_or_equiv
    _atom_site_adp_type
    _atom_site_calc_flag
    _atom_site_refinement_flags
    _atom_site_occupancy
    _atom_site_symmetry_multiplicity
    _atom_site_disorder_assembly
    _atom_site_disorder_group
    N N1 0.3180(2) 0.67770(13) 0.09099(13) 0.0284(5) Uani d . 1 1 . .
    N N2 0.5846(2) 0.75349(12) 0.18313(12) 0.0242(5) Uani d . 1 1 . .
    C C1 0.4448(3) 0.64761(15) 0.11007(14) 0.0243(5) Uani d . 1 1 . .
    C C2 0.4616(3) 0.55816(15) 0.11074(14) 0.0252(5) Uani d . 1 1 . .
    C C3 0.3482(3) 0.50826(16) 0.11938(15) 0.0292(6) Uani d . 1 1 . .
    H H3 0.2607 0.5315 0.1219 0.035 Uiso calc R 1 1 . .
    C C4 0.3650(3) 0.42518(17) 0.12425(16) 0.0346(7) Uani d . 1 1 . .
    H H4 0.2889 0.3923 0.1299 0.042 Uiso calc R 1 1 . .
    C C5 0.4951(4) 0.39055(17) 0.12071(17) 0.0392(7) Uani d . 1 1 . .
    H H5 0.5070 0.3344 0.1245 0.047 Uiso calc R 1 1 . .
    C C6 0.6079(3) 0.43939(17) 0.11159(17) 0.0370(7) Uani d . 1 1 . .
    H H6 0.6950 0.4155 0.1093 0.044 Uiso calc R 1 1 . .
    C C7 0.5933(3) 0.52341(16) 0.10582(14) 0.0276(6) Uani d . 1 1 . .
    C C8 0.7101(3) 0.57685(16) 0.09295(14) 0.0268(6) Uani d . 1 1 . .
    C C9 0.8246(3) 0.54597(18) 0.06549(16) 0.0338(6) Uani d . 1 1 . .
    H H9 0.8280 0.4906 0.0554 0.041 Uiso calc R 1 1 . .
    C C10 0.9324(3) 0.59620(19) 0.05315(17) 0.0374(7) Uani d . 1 1 . .
    H H10 1.0081 0.5743 0.0354 0.045 Uiso calc R 1 1 . .
    C C11 0.9286(3) 0.6783(2) 0.06693(16) 0.0374(7) Uani d . 1 1 . .
    H H11 1.0005 0.7121 0.0576 0.045 Uiso calc R 1 1 . .
    C C12 0.8174(3) 0.71061(18) 0.09474(15) 0.0314(6) Uani d . 1 1 . .
    H H12 0.8160 0.7661 0.1048 0.038 Uiso calc R 1 1 . .
    C C13 0.7073(3) 0.66092(16) 0.10781(14) 0.0258(6) Uani d . 1 1 . .
    C C14 0.5844(3) 0.69431(15) 0.13656(14) 0.0232(5) Uani d . 1 1 . .
    C C15 0.2838(3) 0.76208(16) 0.09064(16) 0.0279(6) Uani d . 1 1 . .
    C C16 0.2400(3) 0.79411(18) 0.15418(17) 0.0359(7) Uani d . 1 1 . .
    C C17 0.1844(4) 0.8721(2) 0.1478(2) 0.0496(9) Uani d . 1 1 . .
    H H17 0.1548 0.8944 0.1895 0.060 Uiso calc R 1 1 . .
    C C18 0.1717(4) 0.9179(2) 0.0808(2) 0.0542(9) Uani d . 1 1 . .
    H H18 0.1334 0.9702 0.0776 0.065 Uiso calc R 1 1 . .
    C C19 0.2160(4) 0.88567(18) 0.01948(19) 0.0444(8) Uani d . 1 1 . .
    H H19 0.2077 0.9167 -0.0253 0.053 Uiso calc R 1 1 . .
    C C20 0.2733(3) 0.80749(17) 0.02270(16) 0.0322(6) Uani d . 1 1 . .
    C C21 0.2522(4) 0.7434(2) 0.22597(19) 0.0509(9) Uani d . 1 1 . .
    H H21A 0.2089 0.7719 0.2617 0.076 Uiso calc R 1 1 . .
    H H21B 0.3524 0.7332 0.2504 0.076 Uiso calc R 1 1 . .
    H H21C 0.2030 0.6925 0.2118 0.076 Uiso calc R 1 1 . .
    C C22 0.3218(4) 0.77238(19) -0.04485(17) 0.0437(8) Uani d . 1 1 . .
    H H22A 0.2704 0.7227 -0.0614 0.066 Uiso calc R 1 1 . .
    H H22B 0.4238 0.7615 -0.0291 0.066 Uiso calc R 1 1 . .
    H H22C 0.3022 0.8106 -0.0872 0.066 Uiso calc R 1 1 . .
    C C23 0.7117(3) 0.79637(16) 0.22119(15) 0.0258(6) Uani d . 1 1 . .
    C C24 0.8176(3) 0.75988(17) 0.28037(15) 0.0293(6) Uani d . 1 1 . .
    C C25 0.9359(3) 0.8071(2) 0.31794(18) 0.0397(7) Uani d . 1 1 . .
    H H25 1.0074 0.7840 0.3577 0.048 Uiso calc R 1 1 . .
    C C26 0.9493(3) 0.88710(19) 0.29748(19) 0.0421(8) Uani d . 1 1 . .
    H H26 1.0308 0.9169 0.3220 0.051 Uiso calc R 1 1 . .
    C C27 0.8415(3) 0.92263(18) 0.24066(18) 0.0379(7) Uani d . 1 1 . .
    H H27 0.8509 0.9768 0.2274 0.045 Uiso calc R 1 1 . .
    C C28 0.7196(3) 0.87959(17) 0.20282(15) 0.0306(6) Uani d . 1 1 . .
    C C29 0.5983(4) 0.91871(17) 0.14141(17) 0.0383(7) Uani d . 1 1 . .
    H H29 0.5096 0.8886 0.1413 0.046 Uiso calc R 1 1 . .
    C C30 0.6225(5) 0.9105(2) 0.06026(18) 0.0586(10) Uani d . 1 1 . .
    H H30A 0.7107 0.9376 0.0585 0.088 Uiso calc R 1 1 . .
    H H30B 0.5429 0.9349 0.0229 0.088 Uiso calc R 1 1 . .
    H H30C 0.6291 0.8540 0.0481 0.088 Uiso calc R 1 1 . .
    C C31 0.5708(5) 1.0078(2) 0.1589(2) 0.0602(10) Uani d . 1 1 . .
    H H31A 0.6528 1.0402 0.1556 0.090 Uiso calc R 1 1 . .
    H H31B 0.5563 1.0120 0.2104 0.090 Uiso calc R 1 1 . .
    H H31C 0.4862 1.0271 0.1216 0.090 Uiso calc R 1 1 . .
    C C32 0.8049(3) 0.67254(17) 0.30739(16) 0.0349(7) Uani d . 1 1 . .
    H H32 0.7180 0.6488 0.2728 0.042 Uiso calc R 1 1 . .
    C C33 0.9338(4) 0.6197(2) 0.3016(2) 0.0543(9) Uani d . 1 1 . .
    H H33A 0.9457 0.6221 0.2494 0.082 Uiso calc R 1 1 . .
    H H33B 0.9167 0.5644 0.3143 0.082 Uiso calc R 1 1 . .
    H H33C 1.0199 0.6395 0.3374 0.082 Uiso calc R 1 1 . .
    C C34 0.7840(5) 0.6712(2) 0.3902(2) 0.0620(11) Uani d . 1 1 . .
    H H34A 0.8684 0.6931 0.4258 0.093 Uiso calc R 1 1 . .
    H H34B 0.7692 0.6161 0.4047 0.093 Uiso calc R 1 1 . .
    H H34C 0.7011 0.7035 0.3921 0.093 Uiso calc R 1 1 . .
loop_
    _atom_site_aniso_label
    _atom_site_aniso_U_11
    _atom_site_aniso_U_22
    _atom_site_aniso_U_33
    _atom_site_aniso_U_12
    _atom_site_aniso_U_13
    _atom_site_aniso_U_23
    N1 0.0223(11) 0.0285(12) 0.0348(12) -0.0014(10) 0.0080(10) -0.0008(10)
    N2 0.0220(11) 0.0227(11) 0.0268(11) 0.0005(9) 0.0040(9) 0.0001(9)
    C1 0.0245(13) 0.0280(13) 0.0216(12) -0.0009(11) 0.0079(11) -0.0022(10)
    C2 0.0276(14) 0.0259(13) 0.0208(12) -0.0028(11) 0.0037(11) -0.0034(10)
    C3 0.0276(14) 0.0309(15) 0.0286(13) -0.0015(12) 0.0060(12) 0.0030(11)
    C4 0.0404(17) 0.0307(15) 0.0335(15) -0.0092(13) 0.0108(13) -0.0011(12)
    C5 0.0532(19) 0.0202(14) 0.0457(17) 0.0000(13) 0.0149(16) -0.0009(12)
    C6 0.0336(16) 0.0306(15) 0.0465(17) 0.0071(13) 0.0094(14) -0.0010(13)
    C7 0.0257(13) 0.0328(15) 0.0228(12) 0.0030(11) 0.0033(11) -0.0012(11)
    C8 0.0230(13) 0.0343(15) 0.0208(12) 0.0017(11) 0.0011(11) -0.0008(11)
    C9 0.0311(15) 0.0378(16) 0.0313(14) 0.0078(13) 0.0054(12) -0.0028(12)
    C10 0.0252(14) 0.0514(19) 0.0371(16) 0.0052(13) 0.0104(13) -0.0059(14)
    C11 0.0242(14) 0.0549(19) 0.0343(15) -0.0090(14) 0.0095(12) -0.0029(14)
    C12 0.0270(14) 0.0360(15) 0.0306(14) -0.0057(12) 0.0061(12) -0.0038(12)
    C13 0.0222(13) 0.0337(15) 0.0200(12) -0.0020(11) 0.0025(10) -0.0010(11)
    C14 0.0236(13) 0.0220(12) 0.0234(12) 0.0026(10) 0.0049(10) 0.0029(10)
    C15 0.0179(12) 0.0255(14) 0.0390(15) -0.0013(10) 0.0048(11) -0.0042(11)
    C16 0.0280(15) 0.0394(17) 0.0421(16) -0.0012(13) 0.0124(13) -0.0076(13)
    C17 0.048(2) 0.047(2) 0.059(2) 0.0048(16) 0.0225(17) -0.0158(17)
    C18 0.057(2) 0.0331(18) 0.071(2) 0.0147(16) 0.0117(19) -0.0088(17)
    C19 0.0490(19) 0.0307(16) 0.0497(18) 0.0041(14) 0.0054(16) 0.0028(14)
    C20 0.0246(14) 0.0329(15) 0.0365(15) -0.0009(12) 0.0030(12) -0.0052(12)
    C21 0.051(2) 0.061(2) 0.0476(19) 0.0000(17) 0.0258(17) -0.0034(17)
    C22 0.052(2) 0.0426(18) 0.0359(16) 0.0019(15) 0.0105(15) -0.0037(13)
    C23 0.0237(13) 0.0288(14) 0.0266(13) -0.0023(11) 0.0097(11) -0.0050(11)
    C24 0.0242(14) 0.0349(15) 0.0288(13) 0.0026(12) 0.0068(11) -0.0052(12)
    C25 0.0236(14) 0.0531(19) 0.0388(16) 0.0065(14) 0.0015(13) -0.0102(14)
    C26 0.0279(15) 0.0450(18) 0.0525(19) -0.0115(14) 0.0085(14) -0.0197(15)
    C27 0.0385(17) 0.0306(15) 0.0485(17) -0.0128(13) 0.0184(15) -0.0076(13)
    C28 0.0333(15) 0.0348(15) 0.0255(13) -0.0027(12) 0.0108(12) -0.0036(11)
    C29 0.0500(19) 0.0285(15) 0.0358(15) -0.0028(14) 0.0098(14) 0.0040(12)
    C30 0.085(3) 0.051(2) 0.0367(17) 0.007(2) 0.0093(19) 0.0064(15)
    C31 0.081(3) 0.045(2) 0.050(2) 0.0152(19) 0.007(2) 0.0005(16)
    C32 0.0347(16) 0.0362(16) 0.0306(14) 0.0080(13) 0.0024(13) 0.0027(12)
    C33 0.058(2) 0.047(2) 0.058(2) 0.0203(18) 0.0152(19) 0.0099(17)
    C34 0.089(3) 0.052(2) 0.054(2) 0.007(2) 0.033(2) 0.0065(17)
_geom_special_details
;
All e.s.d.'s (except the e.s.d. in the dihedral angle between two l.s. planes)
are estimated using the full covariance matrix. The cell e.s.d.'s are taken
into account individually in the estimation of e.s.d.'s in distances, angles
and torsion angles; correlations between e.s.d.'s in cell parameters are only
used when they are defined by crystal symmetry. An approximate (isotropic)
treatment of cell e.s.d.'s is used for estimating e.s.d.'s involving l.s.
planes.
;
loop_
    _geom_bond_atom_site_label_1
    _geom_bond_atom_site_label_2
    _geom_bond_site_symmetry_2
    _geom_bond_distance
    _geom_bond_publ_flag
    N1 C1 . 1.272(3) ?
    N1 C15 . 1.424(3) ?
    N2 C14 . 1.275(3) ?
    N2 C23 . 1.418(3) ?
    C1 C2 . 1.478(3) ?
    C1 C14 . 1.507(3) ?
    C2 C3 . 1.397(4) ?
    C2 C7 . 1.404(4) ?
    C3 C4 . 1.374(4) ?
    C3 H3 . 0.9300 ?
    C4 C5 . 1.383(4) ?
    C4 H4 . 0.9300 ?
    C5 C6 . 1.384(4) ?
    C5 H5 . 0.9300 ?
    C6 C7 . 1.389(4) ?
    C6 H6 . 0.9300 ?
    C7 C8 . 1.481(4) ?
    C8 C9 . 1.399(4) ?
    C8 C13 . 1.408(4) ?
    C9 C10 . 1.380(4) ?
    C9 H9 . 0.9300 ?
    C10 C11 . 1.373(4) ?
    C10 H10 . 0.9300 ?
    C11 C12 . 1.384(4) ?
    C11 H11 . 0.9300 ?
    C12 C13 . 1.396(4) ?
    C12 H12 . 0.9300 ?
    C13 C14 . 1.496(3) ?
    C15 C20 . 1.398(4) ?
    C15 C16 . 1.399(4) ?
    C16 C17 . 1.380(4) ?
    C16 C21 . 1.501(4) ?
    C17 C18 . 1.386(5) ?
    C17 H17 . 0.9300 ?
    C18 C19 . 1.369(5) ?
    C18 H18 . 0.9300 ?
    C19 C20 . 1.391(4) ?
    C19 H19 . 0.9300 ?
    C20 C22 . 1.503(4) ?
    C21 H21A . 0.9600 ?
    C21 H21B . 0.9600 ?
    C21 H21C . 0.9600 ?
    C22 H22A . 0.9600 ?
    C22 H22B . 0.9600 ?
    C22 H22C . 0.9600 ?
    C23 C24 . 1.396(4) ?
    C23 C28 . 1.412(4) ?
    C24 C25 . 1.393(4) ?
    C24 C32 . 1.527(4) ?
    C25 C26 . 1.379(4) ?
    C25 H25 . 0.9300 ?
    C26 C27 . 1.376(4) ?
    C26 H26 . 0.9300 ?
    C27 C28 . 1.383(4) ?
    C27 H27 . 0.9300 ?
    C28 C29 . 1.518(4) ?
    C29 C30 . 1.519(4) ?
    C29 C31 . 1.532(4) ?
    C29 H29 . 0.9800 ?
    C30 H30A . 0.9600 ?
    C30 H30B . 0.9600 ?
    C30 H30C . 0.9600 ?
    C31 H31A . 0.9600 ?
    C31 H31B . 0.9600 ?
    C31 H31C . 0.9600 ?
    C32 C34 . 1.530(4) ?
    C32 C33 . 1.531(4) ?
    C32 H32 . 0.9800 ?
    C33 H33A . 0.9600 ?
    C33 H33B . 0.9600 ?
    C33 H33C . 0.9600 ?
    C34 H34A . 0.9600 ?
    C34 H34B . 0.9600 ?
    C34 H34C . 0.9600 ?
loop_
    _geom_angle_atom_site_label_1
    _geom_angle_atom_site_label_2
    _geom_angle_atom_site_label_3
    _geom_angle_site_symmetry_1
    _geom_angle_site_symmetry_3
    _geom_angle
    _geom_angle_publ_flag
    C1 N1 C15 . . 125.5(2) ?
    C14 N2 C23 . . 123.3(2) ?
    N1 C1 C2 . . 118.8(2) ?
    N1 C1 C14 . . 126.4(2) ?
    C2 C1 C14 . . 114.7(2) ?
    C3 C2 C7 . . 120.0(2) ?
    C3 C2 C1 . . 119.9(2) ?
    C7 C2 C1 . . 120.1(2) ?
    C4 C3 C2 . . 120.6(3) ?
    C4 C3 H3 . . 119.7 ?
    C2 C3 H3 . . 119.7 ?
    C3 C4 C5 . . 119.8(3) ?
    C3 C4 H4 . . 120.1 ?
    C5 C4 H4 . . 120.1 ?
    C4 C5 C6 . . 120.1(3) ?
    C4 C5 H5 . . 120.0 ?
    C6 C5 H5 . . 120.0 ?
    C5 C6 C7 . . 121.2(3) ?
    C5 C6 H6 . . 119.4 ?
    C7 C6 H6 . . 119.4 ?
    C6 C7 C2 . . 118.3(3) ?
    C6 C7 C8 . . 122.4(2) ?
    C2 C7 C8 . . 119.3(2) ?
    C9 C8 C13 . . 118.3(2) ?
    C9 C8 C7 . . 121.5(2) ?
    C13 C8 C7 . . 120.2(2) ?
    C10 C9 C8 . . 121.2(3) ?
    C10 C9 H9 . . 119.4 ?
    C8 C9 H9 . . 119.4 ?
    C11 C10 C9 . . 120.3(3) ?
    C11 C10 H10 . . 119.8 ?
    C9 C10 H10 . . 119.8 ?
    C10 C11 C12 . . 119.8(3) ?
    C10 C11 H11 . . 120.1 ?
    C12 C11 H11 . . 120.1 ?
    C11 C12 C13 . . 120.8(3) ?
    C11 C12 H12 . . 119.6 ?
    C13 C12 H12 . . 119.6 ?
    C12 C13 C8 . . 119.5(2) ?
    C12 C13 C14 . . 122.0(2) ?
    C8 C13 C14 . . 118.5(2) ?
    N2 C14 C13 . . 128.8(2) ?
    N2 C14 C1 . . 116.6(2) ?
    C13 C14 C1 . . 114.5(2) ?
    C20 C15 C16 . . 121.4(3) ?
    C20 C15 N1 . . 119.3(2) ?
    C16 C15 N1 . . 118.5(2) ?
    C17 C16 C15 . . 118.1(3) ?
    C17 C16 C21 . . 122.0(3) ?
    C15 C16 C21 . . 119.9(3) ?
    C16 C17 C18 . . 121.5(3) ?
    C16 C17 H17 . . 119.2 ?
    C18 C17 H17 . . 119.2 ?
    C19 C18 C17 . . 119.5(3) ?
    C19 C18 H18 . . 120.2 ?
    C17 C18 H18 . . 120.2 ?
    C18 C19 C20 . . 121.4(3) ?
    C18 C19 H19 . . 119.3 ?
    C20 C19 H19 . . 119.3 ?
    C19 C20 C15 . . 118.0(3) ?
    C19 C20 C22 . . 121.2(3) ?
    C15 C20 C22 . . 120.7(3) ?
    C16 C21 H21A . . 109.5 ?
    C16 C21 H21B . . 109.5 ?
    H21A C21 H21B . . 109.5 ?
    C16 C21 H21C . . 109.5 ?
    H21A C21 H21C . . 109.5 ?
    H21B C21 H21C . . 109.5 ?
    C20 C22 H22A . . 109.5 ?
    C20 C22 H22B . . 109.5 ?
    H22A C22 H22B . . 109.5 ?
    C20 C22 H22C . . 109.5 ?
    H22A C22 H22C . . 109.5 ?
    H22B C22 H22C . . 109.5 ?
    C24 C23 C28 . . 121.2(2) ?
    C24 C23 N2 . . 121.0(2) ?
    C28 C23 N2 . . 117.4(2) ?
    C25 C24 C23 . . 117.8(3) ?
    C25 C24 C32 . . 119.5(3) ?
    C23 C24 C32 . . 122.6(2) ?
    C26 C25 C24 . . 121.5(3) ?
    C26 C25 H25 . . 119.2 ?
    C24 C25 H25 . . 119.2 ?
    C27 C26 C25 . . 119.7(3) ?
    C27 C26 H26 . . 120.2 ?
    C25 C26 H26 . . 120.2 ?
    C26 C27 C28 . . 121.4(3) ?
    C26 C27 H27 . . 119.3 ?
    C28 C27 H27 . . 119.3 ?
    C27 C28 C23 . . 118.1(3) ?
    C27 C28 C29 . . 121.9(3) ?
    C23 C28 C29 . . 120.0(2) ?
    C28 C29 C30 . . 111.8(3) ?
    C28 C29 C31 . . 113.4(3) ?
    C30 C29 C31 . . 110.5(3) ?
    C28 C29 H29 . . 106.9 ?
    C30 C29 H29 . . 106.9 ?
    C31 C29 H29 . . 106.9 ?
    C29 C30 H30A . . 109.5 ?
    C29 C30 H30B . . 109.5 ?
    H30A C30 H30B . . 109.5 ?
    C29 C30 H30C . . 109.5 ?
    H30A C30 H30C . . 109.5 ?
    H30B C30 H30C . . 109.5 ?
    C29 C31 H31A . . 109.5 ?
    C29 C31 H31B . . 109.5 ?
    H31A C31 H31B . . 109.5 ?
    C29 C31 H31C . . 109.5 ?
    H31A C31 H31C . . 109.5 ?
    H31B C31 H31C . . 109.5 ?
    C24 C32 C34 . . 110.8(2) ?
    C24 C32 C33 . . 112.5(3) ?
    C34 C32 C33 . . 111.0(3) ?
    C24 C32 H32 . . 107.5 ?
    C34 C32 H32 . . 107.5 ?
    C33 C32 H32 . . 107.5 ?
    C32 C33 H33A . . 109.5 ?
    C32 C33 H33B . . 109.5 ?
    H33A C33 H33B . . 109.5 ?
    C32 C33 H33C . . 109.5 ?
    H33A C33 H33C . . 109.5 ?
    H33B C33 H33C . . 109.5 ?
    C32 C34 H34A . . 109.5 ?
    C32 C34 H34B . . 109.5 ?
    H34A C34 H34B . . 109.5 ?
    C32 C34 H34C . . 109.5 ?
    H34A C34 H34C . . 109.5 ?
    H34B C34 H34C . . 109.5 ?
loop_
    _geom_torsion_atom_site_label_1
    _geom_torsion_atom_site_label_2
    _geom_torsion_atom_site_label_3
    _geom_torsion_atom_site_label_4
    _geom_torsion_site_symmetry_1
    _geom_torsion_site_symmetry_2
    _geom_torsion_site_symmetry_3
    _geom_torsion_site_symmetry_4
    _geom_torsion
    _geom_torsion_publ_flag
    C15 N1 C1 C2 . . . . 177.2(2) ?
    C15 N1 C1 C14 . . . . 0.4(4) ?
    N1 C1 C2 C3 . . . . -23.6(4) ?
    C14 C1 C2 C3 . . . . 153.6(2) ?
    N1 C1 C2 C7 . . . . 158.9(2) ?
    C14 C1 C2 C7 . . . . -23.8(3) ?
    C7 C2 C3 C4 . . . . 0.9(4) ?
    C1 C2 C3 C4 . . . . -176.5(2) ?
    C2 C3 C4 C5 . . . . 0.1(4) ?
    C3 C4 C5 C6 . . . . -0.6(4) ?
    C4 C5 C6 C7 . . . . 0.0(5) ?
    C5 C6 C7 C2 . . . . 1.0(4) ?
    C5 C6 C7 C8 . . . . -177.5(3) ?
    C3 C2 C7 C6 . . . . -1.5(4) ?
    C1 C2 C7 C6 . . . . 176.0(2) ?
    C3 C2 C7 C8 . . . . 177.1(2) ?
    C1 C2 C7 C8 . . . . -5.4(4) ?
    C6 C7 C8 C9 . . . . 17.3(4) ?
    C2 C7 C8 C9 . . . . -161.3(2) ?
    C6 C7 C8 C13 . . . . -163.2(3) ?
    C2 C7 C8 C13 . . . . 18.3(4) ?
    C13 C8 C9 C10 . . . . 0.0(4) ?
    C7 C8 C9 C10 . . . . 179.6(3) ?
    C8 C9 C10 C11 . . . . -0.7(4) ?
    C9 C10 C11 C12 . . . . 1.2(4) ?
    C10 C11 C12 C13 . . . . -1.1(4) ?
    C11 C12 C13 C8 . . . . 0.4(4) ?
    C11 C12 C13 C14 . . . . -179.0(2) ?
    C9 C8 C13 C12 . . . . 0.1(4) ?
    C7 C8 C13 C12 . . . . -179.4(2) ?
    C9 C8 C13 C14 . . . . 179.5(2) ?
    C7 C8 C13 C14 . . . . -0.1(3) ?
    C23 N2 C14 C13 . . . . -4.4(4) ?
    C23 N2 C14 C1 . . . . 171.4(2) ?
    C12 C13 C14 N2 . . . . -33.8(4) ?
    C8 C13 C14 N2 . . . . 146.8(3) ?
    C12 C13 C14 C1 . . . . 150.3(2) ?
    C8 C13 C14 C1 . . . . -29.0(3) ?
    N1 C1 C14 N2 . . . . 41.1(4) ?
    C2 C1 C14 N2 . . . . -135.9(2) ?
    N1 C1 C14 C13 . . . . -142.5(3) ?
    C2 C1 C14 C13 . . . . 40.5(3) ?
    C1 N1 C15 C20 . . . . 90.7(3) ?
    C1 N1 C15 C16 . . . . -99.0(3) ?
    C20 C15 C16 C17 . . . . 0.6(4) ?
    N1 C15 C16 C17 . . . . -169.5(3) ?
    C20 C15 C16 C21 . . . . 179.6(3) ?
    N1 C15 C16 C21 . . . . 9.6(4) ?
    C15 C16 C17 C18 . . . . 0.0(5) ?
    C21 C16 C17 C18 . . . . -179.0(3) ?
    C16 C17 C18 C19 . . . . -0.4(5) ?
    C17 C18 C19 C20 . . . . 0.2(5) ?
    C18 C19 C20 C15 . . . . 0.3(5) ?
    C18 C19 C20 C22 . . . . -180.0(3) ?
    C16 C15 C20 C19 . . . . -0.8(4) ?
    N1 C15 C20 C19 . . . . 169.2(3) ?
    C16 C15 C20 C22 . . . . 179.6(3) ?
    N1 C15 C20 C22 . . . . -10.5(4) ?
    C14 N2 C23 C24 . . . . -70.3(3) ?
    C14 N2 C23 C28 . . . . 116.2(3) ?
    C28 C23 C24 C25 . . . . -3.5(4) ?
    N2 C23 C24 C25 . . . . -176.7(2) ?
    C28 C23 C24 C32 . . . . 173.6(2) ?
    N2 C23 C24 C32 . . . . 0.5(4) ?
    C23 C24 C25 C26 . . . . -0.4(4) ?
    C32 C24 C25 C26 . . . . -177.6(3) ?
    C24 C25 C26 C27 . . . . 2.4(4) ?
    C25 C26 C27 C28 . . . . -0.5(4) ?
    C26 C27 C28 C23 . . . . -3.2(4) ?
    C26 C27 C28 C29 . . . . 178.5(3) ?
    C24 C23 C28 C27 . . . . 5.3(4) ?
    N2 C23 C28 C27 . . . . 178.7(2) ?
    C24 C23 C28 C29 . . . . -176.4(2) ?
    N2 C23 C28 C29 . . . . -3.0(4) ?
    C27 C28 C29 C30 . . . . 89.9(3) ?
    C23 C28 C29 C30 . . . . -88.4(3) ?
    C27 C28 C29 C31 . . . . -35.9(4) ?
    C23 C28 C29 C31 . . . . 145.9(3) ?
    C25 C24 C32 C34 . . . . 65.4(4) ?
    C23 C24 C32 C34 . . . . -111.7(3) ?
    C25 C24 C32 C33 . . . . -59.4(3) ?
    C23 C24 C32 C33 . . . . 123.5(3) ?
