# Supplementary material for: (Z)-N-{(E)-10-[(2,6-Diisopropyl­phen­yl)­imino]-9,10-dihydro­phenanthren-9-yl­idene}-2,6-dimethyl­aniline
Source: Acta Crystallogr Sect E Struct Rep Online. 2012 Feb 4;68(Pt 3):o607. doi: 10.1107/S1600536812003790 (PMC3295409; doi:10.1107/S1600536812003790)
Supplement: Supplementary file 2 [file e-68-0o607-Isup2.hkl]

# 
# h,k,l, Fc-squared, Fo-squared, sigma(Fo-squared) and status flag 
# 
data_I
_shelx_title ' gb in P2(1)/c' 
_shelx_refln_list_code          4 
_shelx_F_calc_maximum      207.18 
_exptl_crystal_F_000      1008.00 
_reflns_d_resolution_high  0.8088 
 
loop_ 
 _symmetry_equiv_pos_as_xyz 
 'x, y, z' 
 '-x, y+1/2, -z+1/2' 
 '-x, -y, -z' 
 'x, -y-1/2, z-1/2' 
 
_cell_length_a     9.5495 
_cell_length_b    16.4294 
_cell_length_c    17.7237 
_cell_angle_alpha  90.000 
_cell_angle_beta  104.579 
_cell_angle_gamma  90.000 
 
_shelx_F_squared_multiplier     1.000 
 
loop_ 
 _refln_index_h 
 _refln_index_k 
 _refln_index_l 
 _refln_F_squared_calc 
 _refln_F_squared_meas 
 _refln_F_squared_sigma 
 _refln_observed_status 
   1   0   0     7925.10     8059.34     69.99 o 
   2   0   0    18127.96    17953.27    122.42 o 
   3   0   0      135.56      141.51     13.23 o 
   4   0   0      278.41      329.75     20.51 o 
   5   0   0      575.20      543.43     22.08 o 
   6   0   0      417.85      402.49     20.67 o 
   7   0   0      147.88      132.26     15.73 o 
   8   0   0     2827.68     2615.94     61.37 o 
   9   0   0     2073.42     1945.35     91.43 o 
  10   0   0      112.96       90.74     22.21 o 
  11   0   0       68.50       45.03      9.26 o 
   1   1   0     2705.22     2591.61     23.52 o 
   2   1   0     3678.54     3683.89     51.36 o 
   3   1   0    10539.28    10385.96    168.94 o 
   4   1   0       22.92       31.64      6.26 o 
   5   1   0       59.05       69.09      7.19 o 
   6   1   0     1179.41     1139.74     24.63 o 
   7   1   0       53.05       69.42      8.63 o 
   8   1   0      534.16      515.04     23.43 o 
   9   1   0      923.19      872.74     42.63 o 
  10   1   0      316.69      294.18     23.41 o 
  11   1   0        0.60       -0.90      6.59 o 
   0   2   0     6672.95     6781.87     67.20 o 
   1   2   0     3258.28     3324.83     31.22 o 
   2   2   0    13571.86    13761.32     72.91 o 
   3   2   0      496.12      485.62     13.65 o 
   4   2   0     4549.74     4649.33     45.98 o 
   5   2   0      479.13      489.54     16.59 o 
   6   2   0      428.35      388.24     14.53 o 
   7   2   0      194.11      191.75     12.21 o 
   8   2   0      433.35      402.84     20.89 o 
   9   2   0       12.24       11.80     13.45 o 
  10   2   0       91.96      127.75     19.66 o 
  11   2   0        0.02        1.38      6.23 o 
   1   3   0     6157.65     6277.89     36.59 o 
   2   3   0     2005.48     2076.21     24.78 o 
   3   3   0      629.99      633.74     16.15 o 
   4   3   0    11029.47    11937.50    146.46 o 
   5   3   0      204.38      164.15      9.96 o 
   6   3   0      164.82      175.11     10.75 o 
   7   3   0      246.95      257.41     13.28 o 
   8   3   0      157.11      188.21     15.71 o 
   9   3   0      184.23      190.95     23.36 o 
  10   3   0       78.80       94.94     15.89 o 
  11   3   0        5.50       19.19     12.44 o 
   0   4   0      652.53      597.59     18.46 o 
   1   4   0     4777.76     4875.11     53.29 o 
   2   4   0     1584.19     1453.18     21.77 o 
   3   4   0      132.37      105.03      7.53 o 
   4   4   0      617.17      656.60     30.92 o 
   5   4   0      589.60      707.50     21.06 o 
   6   4   0       27.47       27.17      4.43 o 
   7   4   0      504.46      463.31     17.49 o 
   8   4   0       42.40       59.84      9.59 o 
   9   4   0       56.14      100.78     15.51 o 
  10   4   0       18.82       30.69      6.82 o 
  11   4   0        5.51       19.54      5.24 o 
   1   5   0      180.43      190.23      6.65 o 
   2   5   0        0.35       -0.24      2.40 o 
   3   5   0     1059.22     1066.39     21.81 o 
   4   5   0     3555.63     3951.75     62.45 o 
   5   5   0     1410.03     1430.92     48.70 o 
   6   5   0       43.82       62.88      7.94 o 
   7   5   0       62.69       78.34      9.13 o 
   8   5   0       47.73       47.59      8.20 o 
   9   5   0      143.65      150.92     16.66 o 
  10   5   0       34.14       48.09     10.86 o 
  11   5   0       44.33       37.70      5.75 o 
   0   6   0     4925.73     4878.58    113.19 o 
   1   6   0       14.67        6.32      3.86 o 
   2   6   0       19.97       30.72      4.20 o 
   3   6   0      133.71      175.73     10.13 o 
   4   6   0      203.09      135.08     12.99 o 
   5   6   0      257.27      256.89     16.13 o 
   6   6   0        6.05        6.27      2.38 o 
   7   6   0       23.35       33.47      8.17 o 
   8   6   0      136.08      142.21     15.23 o 
   9   6   0      474.09      388.51     21.11 o 
  10   6   0        6.49        3.46      4.15 o 
   1   7   0      273.88      255.25      7.03 o 
   2   7   0     1954.30     2008.11     25.61 o 
   3   7   0     1834.85     1787.48     29.95 o 
   4   7   0      532.33      507.37     30.71 o 
   5   7   0       20.30       31.43      4.48 o 
   6   7   0       52.29       69.56      7.90 o 
   7   7   0        0.51        7.38      8.13 o 
   8   7   0        0.26       14.46     11.55 o 
   9   7   0      127.38      139.01     15.16 o 
  10   7   0        2.51        4.00      3.93 o 
   0   8   0      467.05      594.59     24.79 o 
   1   8   0       13.23        2.35      3.98 o 
   2   8   0      363.34      332.83     10.03 o 
   3   8   0       66.74       88.10      7.21 o 
   4   8   0      227.92      229.58     10.18 o 
   5   8   0       16.58       21.59      3.70 o 
   6   8   0       18.46       24.54      6.76 o 
   7   8   0        8.47       15.13      4.04 o 
   8   8   0        8.31       20.33      4.75 o 
   9   8   0       50.03       62.46     17.02 o 
  10   8   0       12.91       11.10      4.37 o 
   1   9   0      854.86      858.84     16.14 o 
   2   9   0       87.29       90.33      7.42 o 
   3   9   0      537.56      490.67     12.71 o 
   4   9   0      131.61      127.11      7.01 o 
   5   9   0        1.26       12.69      4.79 o 
   6   9   0        0.07        5.09      5.26 o 
   7   9   0        2.81        8.26      3.27 o 
   8   9   0       12.04       10.33      3.03 o 
   9   9   0        7.38       23.40      8.16 o 
  10   9   0      115.48      134.31     25.73 o 
   0  10   0     1181.31     1097.04     36.55 o 
   1  10   0      330.99      305.14     14.33 o 
   2  10   0        9.00       10.37      6.83 o 
   3  10   0      215.06      206.00     10.38 o 
   4  10   0        0.01        2.04      2.67 o 
   5  10   0      171.74      163.97     11.19 o 
   6  10   0       71.64      103.95     15.34 o 
   7  10   0      256.66      278.08     23.12 o 
   8  10   0        7.26       10.24      5.07 o 
   9  10   0       60.50       66.20     15.19 o 
   1  11   0      194.12      197.79     13.36 o 
   2  11   0        1.21        6.11      4.63 o 
   3  11   0      698.19      650.51     30.85 o 
   4  11   0      242.93      231.19     15.32 o 
   5  11   0      433.13      406.69     36.01 o 
   6  11   0      114.43      107.67     17.44 o 
   7  11   0       24.87       29.69     12.58 o 
   8  11   0       42.43       59.43     12.54 o 
   9  11   0        8.93       45.92      7.32 o 
   0  12   0      803.99      710.40     32.98 o 
   1  12   0      486.73      476.52     19.24 o 
   2  12   0       31.87       45.93     11.91 o 
   3  12   0      155.69      134.52     16.15 o 
   4  12   0      554.28      500.14     25.11 o 
   5  12   0       27.83       52.18      8.61 o 
   6  12   0        3.17        8.29      9.10 o 
   7  12   0       39.33       43.59     14.85 o 
   8  12   0       17.58       17.35      4.41 o 
   9  12   0        3.02       48.42      7.40 o 
   1  13   0       58.06       57.46      9.59 o 
   2  13   0        8.09       26.63      6.46 o 
   3  13   0      729.01      671.25     27.12 o 
   4  13   0      586.77      543.75     28.06 o 
   5  13   0      262.07      222.19     15.17 o 
   6  13   0      182.02      182.92     26.38 o 
   7  13   0       61.93       70.17     11.55 o 
   8  13   0       12.10       33.93      8.31 o 
   0  14   0       83.25      114.08     17.92 o 
   1  14   0      156.39      174.02     13.96 o 
   2  14   0        4.78       11.52      4.79 o 
   3  14   0       14.09       32.46      5.11 o 
   4  14   0      136.78      146.29     15.40 o 
   5  14   0       48.58       39.21     14.19 o 
   6  14   0       72.91       88.44     15.16 o 
   7  14   0       96.89       92.28     12.80 o 
   8  14   0       57.19       55.89      7.57 o 
   1  15   0       49.44       48.16      7.06 o 
   2  15   0      230.35      239.35     16.37 o 
   3  15   0      235.91      223.14     21.99 o 
   4  15   0       25.38       31.71      4.62 o 
   5  15   0       75.52       91.96     14.92 o 
   6  15   0       37.45       43.27      7.89 o 
   7  15   0       72.07       85.34     25.22 o 
   0  16   0      677.10      509.22     30.63 o 
   1  16   0       47.01       37.05      5.95 o 
   2  16   0        0.02       13.47      3.36 o 
   3  16   0        7.83       22.95      6.65 o 
   4  16   0        5.88       23.94      7.01 o 
   5  16   0        7.01       21.93      5.99 o 
   6  16   0       28.61       44.82     13.21 o 
   7  16   0        1.95       16.99      6.84 o 
   1  17   0        5.26       24.02      4.21 o 
   2  17   0      158.24      133.58     15.74 o 
   3  17   0      264.74      254.00     16.71 o 
   4  17   0       11.20       24.13      4.13 o 
   5  17   0        0.02       17.23     11.77 o 
   6  17   0        0.25       36.37      6.51 o 
   0  18   0       23.33       30.25      7.82 o 
   1  18   0       10.86       33.44      4.45 o 
   2  18   0        4.35       12.56      4.50 o 
   3  18   0       12.16       33.36      4.55 o 
   4  18   0      150.63      147.74     25.65 o 
   5  18   0      106.91      151.66     16.18 o 
   1  19   0       17.50       44.91     13.56 o 
   2  19   0      162.36      155.10     13.63 o 
   3  19   0      154.88      212.30     17.14 o 
   4  19   0       31.09       40.66      7.65 o 
   0  20   0        1.98       14.96     10.30 o 
   1  20   0       62.58       79.89      6.54 o 
   2  20   0      104.27      128.83     15.45 o 
 -11   1   1       12.16        1.02      9.63 o 
 -10   1   1        0.36        4.63      8.39 o 
  -9   1   1       70.88      103.16     18.42 o 
  -8   1   1      253.07      210.61     15.76 o 
  -7   1   1       45.00       56.34     13.38 o 
  -6   1   1      109.48      111.72      8.51 o 
  -5   1   1      534.33      520.83     14.66 o 
  -4   1   1        0.70        5.85      2.52 o 
  -3   1   1     5081.70     5014.34     35.95 o 
  -2   1   1      262.55      212.49      6.42 o 
  -1   1   1      748.05      790.70     10.68 o 
   0   1   1     4279.91     4379.63     23.01 o 
   1   1   1     1288.19     1282.68     18.51 o 
   2   1   1    14395.79    14647.87     83.54 o 
   3   1   1       27.06       26.08      6.14 o 
   4   1   1      382.29      358.53     16.09 o 
   5   1   1      389.48      357.64     17.35 o 
   6   1   1      295.38      301.24     14.83 o 
   7   1   1       94.02       88.98     10.06 o 
   8   1   1       26.61       30.28      5.54 o 
   9   1   1      545.04      461.97     30.60 o 
  10   1   1        4.37        6.08      3.72 o 
  11   1   1       41.52       44.40      9.41 o 
 -11   2   1        4.13       12.28      5.97 o 
 -10   2   1       97.35       92.80     28.86 o 
  -9   2   1       82.10       79.46     15.16 o 
  -8   2   1       55.44       78.19     11.89 o 
  -7   2   1       36.10       41.11      6.71 o 
  -6   2   1        3.56        8.47      3.96 o 
  -5   2   1        4.46       10.06      2.87 o 
  -4   2   1      671.90      656.06     14.76 o 
  -3   2   1      498.60      463.15     11.13 o 
  -2   2   1     7636.22     7947.67     39.83 o 
  -1   2   1     4815.78     4929.71     26.12 o 
   0   2   1     1202.00     1224.95     11.70 o 
   1   2   1     3555.70     3631.33     37.42 o 
   2   2   1     4513.98     4462.04     45.38 o 
   3   2   1      951.45      963.77     24.09 o 
   4   2   1      141.32      180.11     11.92 o 
   5   2   1      207.91      155.06     12.34 o 
   6   2   1      306.20      281.61     14.57 o 
   7   2   1        9.11       15.71      5.44 o 
   8   2   1      749.13      652.85     22.02 o 
   9   2   1      781.80      722.25     38.27 o 
  10   2   1      298.56      296.29     23.62 o 
  11   2   1       35.35       62.14     10.00 o 
 -11   3   1       12.81       22.82      5.74 o 
 -10   3   1        0.12        7.58      4.05 o 
  -9   3   1        3.17        4.13      8.31 o 
  -8   3   1       62.33       66.12     10.73 o 
  -7   3   1       19.57       35.48      6.03 o 
  -6   3   1      305.21      314.83     18.19 o 
  -5   3   1      683.08      650.23     17.02 o 
  -4   3   1     1070.59     1073.09     19.25 o 
  -3   3   1      388.76      397.50     10.67 o 
  -2   3   1     3919.46     3959.48     51.65 o 
  -1   3   1     1848.46     1883.53     20.63 o 
   0   3   1      901.38      863.37     11.42 o 
   1   3   1     2203.26     2191.74     25.68 o 
   2   3   1    10091.98    10010.12     85.70 o 
   3   3   1        2.72        1.29      3.75 o 
   4   3   1     1500.54     1538.37     34.75 o 
   5   3   1      787.00      882.65     23.70 o 
   6   3   1      111.47      117.51     11.75 o 
   7   3   1       11.08       15.59      7.87 o 
   8   3   1      808.58      689.41     27.62 o 
   9   3   1        2.08        3.07      7.97 o 
  10   3   1        0.00        4.53      5.99 o 
  11   3   1       48.33       35.36      5.69 o 
 -11   4   1       18.52       37.67      5.27 o 
 -10   4   1        2.00       12.13      7.83 o 
  -9   4   1        8.41        7.54      7.67 o 
  -8   4   1        5.68        6.32      3.88 o 
  -7   4   1      303.29      298.47     17.58 o 
  -6   4   1      148.65      136.07      9.18 o 
  -5   4   1     3257.29     3483.19     44.77 o 
  -4   4   1      631.75      720.90     16.27 o 
  -3   4   1      196.07      207.01      9.22 o 
  -2   4   1     2840.75     2777.27     25.15 o 
  -1   4   1      344.47      308.75      6.79 o 
   0   4   1     4747.12     4736.71     40.94 o 
   1   4   1      474.20      436.18     11.62 o 
   2   4   1      429.44      350.29     15.25 o 
   3   4   1     1162.64     1153.89     28.34 o 
   4   4   1     2043.16     2175.55     43.94 o 
   5   4   1       35.21       52.56      7.90 o 
   6   4   1      375.01      347.12     16.38 o 
   7   4   1      214.73      220.10     13.24 o 
   8   4   1       73.62       86.54     12.46 o 
   9   4   1       10.49       28.47     16.85 o 
  10   4   1      143.79      135.47     19.72 o 
  11   4   1       11.74        4.47     13.90 o 
 -11   5   1       26.50       31.28      4.95 o 
 -10   5   1        9.17       18.49      5.54 o 
  -9   5   1        3.41       19.07      7.10 o 
  -8   5   1      426.74      383.64     24.09 o 
  -7   5   1       30.02       45.26      9.21 o 
  -6   5   1        0.00        0.60      3.73 o 
  -5   5   1      957.80     1004.29     21.80 o 
  -4   5   1        7.73       12.38      3.07 o 
  -3   5   1       75.31       78.43      5.46 o 
  -2   5   1        1.55        9.74      2.76 o 
  -1   5   1        9.65        9.16      2.29 o 
   0   5   1      755.53      696.77     11.19 o 
   1   5   1      510.64      518.97     11.25 o 
   2   5   1      113.58      118.11      7.44 o 
   3   5   1      232.70      201.44     10.22 o 
   4   5   1     4943.67     5225.95     55.17 o 
   5   5   1     1548.54     1673.17     34.24 o 
   6   5   1      292.50      269.71     14.70 o 
   7   5   1      349.20      336.13     15.31 o 
   8   5   1       10.31       21.06      4.55 o 
   9   5   1       77.20       79.32     10.97 o 
  10   5   1       38.10       69.49     12.62 o 
 -11   6   1       71.11       67.67      9.56 o 
 -10   6   1        0.84        6.42      3.68 o 
  -9   6   1       60.79       65.71      9.97 o 
  -8   6   1       76.04       71.23     10.85 o 
  -7   6   1        7.88       11.76      4.65 o 
  -6   6   1      118.92      138.17      9.68 o 
  -5   6   1      134.31      151.48      8.89 o 
  -4   6   1        3.46        8.13      2.94 o 
  -3   6   1      309.21      315.22     10.34 o 
  -2   6   1       49.07       58.46      4.32 o 
  -1   6   1        0.65        5.66      1.81 o 
   0   6   1      744.53      774.19     12.19 o 
   1   6   1     3645.82     3898.65     38.69 o 
   2   6   1      132.83      113.04      6.17 o 
   3   6   1      504.49      480.64     15.61 o 
   4   6   1        0.01        4.88      2.40 o 
   5   6   1       32.23       40.54      6.72 o 
   6   6   1      415.17      377.29     21.66 o 
   7   6   1       35.83       35.41      5.85 o 
   8   6   1      287.79      240.48     15.84 o 
   9   6   1       51.82       44.50      7.31 o 
  10   6   1       88.80      110.02     15.61 o 
 -10   7   1        4.12       10.52      4.15 o 
  -9   7   1       57.32       64.06      9.03 o 
  -8   7   1        7.73       13.68      5.07 o 
  -7   7   1       11.05       18.23      5.98 o 
  -6   7   1       34.38       47.91      6.46 o 
  -5   7   1        9.93       10.24      3.01 o 
  -4   7   1        8.84        9.13      3.76 o 
  -3   7   1      209.85      196.45      7.68 o 
  -2   7   1     1034.60     1161.03     16.71 o 
  -1   7   1     1137.23     1129.96     19.36 o 
   0   7   1        0.00        3.39      1.56 o 
   1   7   1      189.99      230.73      6.49 o 
   2   7   1       27.94       53.90      5.17 o 
   3   7   1      401.74      443.74     15.37 o 
   4   7   1       13.95       20.23      4.40 o 
   5   7   1      542.53      553.26     20.11 o 
   6   7   1       12.73       15.19      4.56 o 
   7   7   1      178.01      186.98     15.16 o 
   8   7   1       37.76       69.39     14.61 o 
   9   7   1        3.81        5.29      4.95 o 
  10   7   1      108.35       76.93     12.14 o 
 -10   8   1        6.38       11.28      4.12 o 
  -9   8   1       83.37       83.21     11.10 o 
  -8   8   1       34.86       44.62      7.82 o 
  -7   8   1       67.76       70.83     10.05 o 
  -6   8   1        0.87        2.58      3.76 o 
  -5   8   1        0.21        3.64      2.25 o 
  -4   8   1        1.45        9.76      2.53 o 
  -3   8   1      236.47      266.50      9.10 o 
  -2   8   1      613.41      655.98     12.68 o 
  -1   8   1     3392.01     3653.21     24.18 o 
   0   8   1     8597.65     9624.75    108.47 o 
   1   8   1      248.89      236.35     12.60 o 
   2   8   1       12.07       21.56      3.16 o 
   3   8   1      388.16      387.57     12.83 o 
   4   8   1       54.82       59.17      7.60 o 
   5   8   1      172.39      180.91     11.23 o 
   6   8   1        7.04        8.46      2.70 o 
   7   8   1      364.27      326.04     17.94 o 
   8   8   1      245.41      238.44     16.45 o 
   9   8   1       46.82       48.60      5.54 o 
  10   8   1        0.42        0.25      4.32 o 
 -10   9   1       37.81       22.56      8.68 o 
  -9   9   1       31.70       47.66      7.46 o 
  -8   9   1      340.66      293.49     17.12 o 
  -7   9   1      186.31      153.44     14.83 o 
  -6   9   1       55.68       57.87      9.03 o 
  -5   9   1      128.17      124.96      8.01 o 
  -4   9   1       29.73       27.41      3.81 o 
  -3   9   1      477.95      411.53     11.55 o 
  -2   9   1       42.38       76.01      4.21 o 
  -1   9   1     2113.42     2240.29     25.89 o 
   0   9   1     2265.14     2517.60     36.78 o 
   1   9   1        8.23       11.71      5.05 o 
   2   9   1      782.45      811.08     15.65 o 
   3   9   1       77.57       78.00      8.65 o 
   4   9   1       19.20       32.74      4.77 o 
   5   9   1       58.14       68.58      8.68 o 
   6   9   1        1.92        3.77      2.31 o 
   7   9   1      146.79      140.84     14.34 o 
   8   9   1        1.50       15.69     13.23 o 
   9   9   1       21.88       19.52      6.71 o 
  10   9   1        0.95        5.22     15.41 o 
 -10  10   1        1.66       -6.55      6.55 o 
  -9  10   1       30.36       45.67      6.93 o 
  -8  10   1       62.74       71.38     12.31 o 
  -7  10   1        0.24        3.37      6.53 o 
  -6  10   1       25.82       25.31     16.08 o 
  -5  10   1      111.22      114.39      9.51 o 
  -4  10   1     2998.55     2774.19     40.02 o 
  -3  10   1       33.65       51.95      5.21 o 
  -2  10   1      145.94      174.25     12.01 o 
  -1  10   1      163.29      127.16     11.19 o 
   0  10   1      126.15      166.48     11.94 o 
   1  10   1      793.00      759.68     21.87 o 
   2  10   1     1413.21     1426.43     34.29 o 
   3  10   1       62.91       82.70     10.73 o 
   4  10   1       60.12       72.99     10.69 o 
   5  10   1      430.94      407.79     19.77 o 
   6  10   1      143.45      158.89     11.45 o 
   7  10   1       94.63       85.44     14.69 o 
   8  10   1      146.01      145.47     18.98 o 
   9  10   1       32.86       50.08     16.67 o 
  -9  11   1       17.52       52.67      7.73 o 
  -8  11   1       35.46       70.11     14.60 o 
  -7  11   1       60.90       91.18     20.23 o 
  -6  11   1       37.29       41.51     10.20 o 
  -5  11   1     1486.53     1378.03     36.96 o 
  -4  11   1       79.04       86.58     11.44 o 
  -3  11   1     1786.50     1726.63     40.07 o 
  -2  11   1       67.90       82.59     10.29 o 
  -1  11   1       99.39      100.03     13.85 o 
   0  11   1       31.27       40.67      7.72 o 
   1  11   1       10.22       16.77      5.71 o 
   2  11   1       53.82       58.18      8.61 o 
   3  11   1      458.15      402.70     19.37 o 
   4  11   1       93.77       87.65     11.75 o 
   5  11   1      200.95      215.83     15.07 o 
   6  11   1       54.80       48.91      7.96 o 
   7  11   1       31.58       54.74     15.82 o 
   8  11   1       77.11      104.70     18.85 o 
   9  11   1        8.72       25.32      5.91 o 
  -9  12   1        1.76        9.14      7.00 o 
  -8  12   1        0.28       -0.86      9.39 o 
  -7  12   1       98.88       84.94     13.87 o 
  -6  12   1       12.77       20.19      6.84 o 
  -5  12   1     2440.84     2190.03     88.80 o 
  -4  12   1     1820.89     1737.86     42.54 o 
  -3  12   1      848.37      820.14     28.92 o 
  -2  12   1       55.66       43.74      7.62 o 
  -1  12   1       43.09       52.23      8.58 o 
   0  12   1       64.06       61.93      9.55 o 
   1  12   1        5.13       23.63      6.20 o 
   2  12   1       85.67       97.42     11.50 o 
   3  12   1      662.26      592.72     24.55 o 
   4  12   1       23.56       13.23     11.67 o 
   5  12   1       30.75       52.23      9.28 o 
   6  12   1       22.88       38.00      8.13 o 
   7  12   1      131.51      135.65     18.77 o 
   8  12   1        9.08       30.18     21.85 o 
   9  12   1        1.95       33.54      8.94 o 
  -8  13   1        0.53       12.35      4.63 o 
  -7  13   1        5.86       19.25      5.25 o 
  -6  13   1       56.98       80.20     14.33 o 
  -5  13   1      255.37      270.32     24.12 o 
  -4  13   1      411.76      406.38     20.57 o 
  -3  13   1      898.21      866.61     30.82 o 
  -2  13   1      459.70      411.94     18.75 o 
  -1  13   1      137.06      126.12     13.07 o 
   0  13   1       10.75       21.14      6.25 o 
   1  13   1       48.87       47.21      8.54 o 
   2  13   1       96.27      122.80     13.21 o 
   3  13   1      224.82      241.72     17.75 o 
   4  13   1     1651.60     1483.98     40.72 o 
   5  13   1       31.19       42.37      5.90 o 
   6  13   1      220.17      201.29     33.35 o 
   7  13   1       16.91       27.66      6.29 o 
   8  13   1       92.52      136.15     13.93 o 
  -8  14   1       17.33       14.32     20.87 o 
  -7  14   1        0.09        7.69      6.88 o 
  -6  14   1      305.72      270.75     22.27 o 
  -5  14   1       51.08       69.83     22.21 o 
  -4  14   1      737.40      629.19     26.49 o 
  -3  14   1      290.86      242.75     16.91 o 
  -2  14   1      410.99      332.89     16.87 o 
  -1  14   1       11.45       32.37      7.25 o 
   0  14   1      112.92      113.09     14.47 o 
   1  14   1        0.64        9.76      4.35 o 
   2  14   1       62.01       72.04      9.56 o 
   3  14   1      130.29      148.82     15.91 o 
   4  14   1        0.05        8.16      5.33 o 
   5  14   1      119.42      126.86     11.60 o 
   6  14   1       33.65       47.45     12.66 o 
   7  14   1       25.76       35.18      5.48 o 
   8  14   1       21.10       46.12     11.08 o 
  -7  15   1       26.12       42.16      5.86 o 
  -6  15   1       27.26       46.68      8.17 o 
  -5  15   1       70.82      120.82     20.69 o 
  -4  15   1        3.38       17.38      9.91 o 
  -3  15   1        6.02        8.83      5.19 o 
  -2  15   1        8.93       21.31      4.69 o 
  -1  15   1       19.00       35.03      5.82 o 
   0  15   1       23.66       24.84      4.93 o 
   1  15   1      197.66      162.18     14.85 o 
   2  15   1        3.33       17.47      4.00 o 
   3  15   1       28.85       44.48     11.03 o 
   4  15   1      239.94      206.72     16.21 o 
   5  15   1       20.86       26.09      4.37 o 
   6  15   1       64.06       52.96     10.14 o 
   7  15   1        5.80       30.75      7.36 o 
  -7  16   1        0.08        7.83      5.38 o 
  -6  16   1        2.88       28.89      6.43 o 
  -5  16   1        2.17        5.61      5.05 o 
  -4  16   1       10.28        9.65      3.47 o 
  -3  16   1        0.14       10.09      3.94 o 
  -2  16   1      166.36      152.11     16.57 o 
  -1  16   1       37.70       39.25      6.24 o 
   0  16   1       42.59       52.64      9.92 o 
   1  16   1      194.46      201.84     16.78 o 
   2  16   1      263.09      238.00     15.61 o 
   3  16   1        5.79       17.84      9.04 o 
   4  16   1       58.53       54.05     13.31 o 
   5  16   1        3.81       34.06     10.32 o 
   6  16   1       11.03       28.52      6.35 o 
  -6  17   1       34.77       30.71      6.58 o 
  -5  17   1        5.35        9.70      4.82 o 
  -4  17   1       46.05       50.81      9.39 o 
  -3  17   1        1.12        6.17      7.73 o 
  -2  17   1       12.87       20.43      5.33 o 
  -1  17   1        0.65       18.43      6.77 o 
   0  17   1        0.73       11.63      3.59 o 
   1  17   1       54.28       62.30      8.51 o 
   2  17   1       95.92       88.38      9.18 o 
   3  17   1       34.06       56.57      7.63 o 
   4  17   1       14.59       17.20      8.31 o 
   5  17   1       36.34       52.07     17.52 o 
   6  17   1       51.55      110.16     19.94 o 
  -5  18   1       12.41        5.69      8.33 o 
  -4  18   1       17.86       30.75      6.59 o 
  -3  18   1       61.26      151.76     33.19 o 
  -2  18   1       13.02       11.06     10.07 o 
  -1  18   1        8.26       29.66      8.40 o 
   0  18   1        8.86       25.61      8.08 o 
   1  18   1        0.12       11.18      4.96 o 
   2  18   1       36.91       45.16     17.01 o 
   3  18   1       39.58       63.00     20.65 o 
   4  18   1        4.09       19.29      4.62 o 
   5  18   1      128.54      130.39     22.13 o 
  -4  19   1       27.89       63.18     15.55 o 
  -3  19   1       32.26       38.12      4.77 o 
  -2  19   1        7.61       13.01      4.05 o 
  -1  19   1       59.07       84.80     10.50 o 
   0  19   1      140.70      135.25     11.76 o 
   1  19   1        9.17        9.91      5.23 o 
   2  19   1        3.06       23.95      5.16 o 
   3  19   1       60.14      118.54     29.01 o 
  -2  20   1        5.13       29.98      5.01 o 
  -1  20   1        4.19       20.28      4.87 o 
   0  20   1       28.72       46.08      5.05 o 
   1  20   1       21.98       11.80      4.40 o 
 -11   0   2       19.47       57.81     17.15 o 
 -10   0   2       21.52       48.87     14.81 o 
  -9   0   2     1741.23     1612.56     82.73 o 
  -8   0   2     2190.58     2167.93     89.97 o 
  -7   0   2      673.95      689.18     27.60 o 
  -6   0   2      452.03      447.62     21.34 o 
  -5   0   2      186.12      166.67     11.18 o 
  -4   0   2       15.28       23.93      5.70 o 
  -3   0   2     2701.68     2525.16     31.79 o 
  -2   0   2     6541.92     6685.29     48.52 o 
  -1   0   2      442.06      391.40     15.98 o 
   0   0   2      231.16      200.74      7.62 o 
   1   0   2     3734.95     3592.18     50.49 o 
   2   0   2    12023.71    12509.97    116.59 o 
   3   0   2     8759.67     8737.93    107.33 o 
   4   0   2      276.25      257.41     20.87 o 
   5   0   2      387.28      324.33     25.04 o 
   6   0   2       49.55       60.76     15.66 o 
   7   0   2     1259.00     1156.84     53.68 o 
   8   0   2     1996.12     1798.89     53.20 o 
   9   0   2      524.57      502.33     44.58 o 
  10   0   2       18.43       17.23      9.47 o 
  11   0   2      121.73      128.52     14.85 o 
 -11   1   2        1.07        2.73      3.96 o 
 -10   1   2       98.51      101.74     18.01 o 
  -9   1   2       66.28       71.94     17.01 o 
  -8   1   2     1343.25     1303.80    109.90 o 
  -7   1   2      553.90      533.48     17.14 o 
  -6   1   2       84.98       82.29      7.74 o 
  -5   1   2       61.22       88.08      6.38 o 
  -4   1   2       83.18       72.36      5.35 o 
  -3   1   2      128.49      132.28      6.07 o 
  -2   1   2     2131.64     2242.29     24.83 o 
  -1   1   2    24917.64    25652.57    123.21 o 
   0   1   2    21301.29    20867.30     82.03 o 
   1   1   2      788.68      737.03     37.62 o 
   2   1   2     5722.21     6087.26     56.05 o 
   3   1   2        0.16       -2.51      3.45 o 
   4   1   2      185.73      168.64     19.90 o 
   5   1   2       48.48       56.78     12.78 o 
   6   1   2     1008.35      973.46     32.33 o 
   7   1   2     2781.63     2595.08     56.80 o 
   8   1   2        0.22        7.43      3.33 o 
   9   1   2      329.17      356.00     19.98 o 
  10   1   2       18.44       29.77      5.67 o 
  11   1   2       60.55       90.91     26.78 o 
 -11   2   2       12.32        8.91     13.15 o 
 -10   2   2       36.46       43.13      9.68 o 
  -9   2   2        0.00        4.51      9.93 o 
  -8   2   2      269.35      274.17     24.28 o 
  -7   2   2       53.13       57.25      9.78 o 
  -6   2   2      153.69      150.20      8.89 o 
  -5   2   2      132.76      153.66     10.57 o 
  -4   2   2      122.05      114.08      6.15 o 
  -3   2   2        9.45        7.92      2.51 o 
  -2   2   2      535.82      546.58     10.74 o 
  -1   2   2     2217.97     2282.84     16.24 o 
   0   2   2     2957.65     3054.43     19.16 o 
   1   2   2     2696.28     2756.41     84.51 o 
   2   2   2      283.97      265.49     13.17 o 
   3   2   2     2390.05     2554.78    124.44 o 
   4   2   2        0.59        1.09      3.75 o 
   5   2   2     2230.10     2150.19     63.19 o 
   6   2   2       47.35       50.71      9.61 o 
   7   2   2      256.76      214.86     14.48 o 
   8   2   2       98.16      111.93     11.43 o 
   9   2   2      101.07      141.85     16.03 o 
  10   2   2        0.34       -1.57      8.48 o 
  11   2   2       19.26       47.90     16.73 o 
 -11   3   2      141.80      170.61     23.31 o 
 -10   3   2       57.13       58.87     10.96 o 
  -9   3   2      227.34      243.60     23.27 o 
  -8   3   2       75.25      100.77     14.15 o 
  -7   3   2      142.36      149.66     14.24 o 
  -6   3   2       46.92       45.74      5.96 o 
  -5   3   2       80.71       95.69      6.62 o 
  -4   3   2       14.16       16.76      3.31 o 
  -3   3   2      177.20      189.17      8.38 o 
  -2   3   2     6221.27     6524.95     44.25 o 
  -1   3   2      703.47      735.73     10.42 o 
   0   3   2      161.60      167.52      4.95 o 
   1   3   2      132.02      114.93      8.47 o 
   2   3   2     1873.39     1754.43     32.53 o 
   3   3   2     1558.75     1544.21     33.35 o 
   4   3   2      396.04      351.09     28.42 o 
   5   3   2       57.30       63.64     10.94 o 
   6   3   2      636.40      535.44     25.20 o 
   7   3   2        0.47       14.37      4.77 o 
   8   3   2      541.98      517.84     19.93 o 
   9   3   2      291.29      270.29     22.29 o 
  10   3   2        3.43       -3.14      3.92 o 
 -11   4   2       14.74       36.09     11.55 o 
 -10   4   2      151.64      137.65     19.81 o 
  -9   4   2       32.65       30.58     15.31 o 
  -8   4   2       14.44       32.15      7.35 o 
  -7   4   2      101.12      103.88     17.02 o 
  -6   4   2        0.72        1.78      2.63 o 
  -5   4   2      694.47      661.22     16.20 o 
  -4   4   2     4728.71     5060.31    103.45 o 
  -3   4   2      817.82      814.51     21.65 o 
  -2   4   2        0.04        1.88      2.57 o 
  -1   4   2      159.90      160.26      6.14 o 
   0   4   2      389.73      368.24      6.84 o 
   1   4   2     2720.98     2699.13     36.52 o 
   2   4   2      554.85      531.47     19.90 o 
   3   4   2     4500.16     4836.64    126.18 o 
   4   4   2     4031.26     4285.55    126.14 o 
   5   4   2      260.16      252.47     23.30 o 
   6   4   2      698.02      638.62     25.21 o 
   7   4   2      234.29      232.34     15.04 o 
   8   4   2        0.17        5.27      3.82 o 
   9   4   2      286.14      265.20     17.26 o 
  10   4   2       64.73       53.47     10.20 o 
 -11   5   2        0.30        4.98      9.26 o 
 -10   5   2        7.67        5.84     10.32 o 
  -9   5   2        4.05        3.47      3.45 o 
  -8   5   2        8.06       16.26     10.83 o 
  -7   5   2        3.15        1.38      4.35 o 
  -6   5   2       10.68       13.55      3.63 o 
  -5   5   2     1170.49     1162.72     22.32 o 
  -4   5   2     1336.60     1342.83     22.05 o 
  -3   5   2     3471.57     3751.17     64.55 o 
  -2   5   2        0.01       -2.00      2.00 o 
  -1   5   2      419.06      435.79      8.25 o 
   0   5   2     1456.38     1440.25     18.65 o 
   1   5   2        2.75        4.06      3.66 o 
   2   5   2        7.85        3.44      4.71 o 
   3   5   2      127.76      120.29     11.67 o 
   4   5   2        8.66        5.40      3.53 o 
   5   5   2       14.10       32.54     10.52 o 
   6   5   2      132.51      132.90     11.63 o 
   7   5   2       28.69       29.70      5.83 o 
   8   5   2       27.88       31.57      6.14 o 
   9   5   2      164.90      157.41     19.43 o 
  10   5   2        1.65       15.17      9.59 o 
 -11   6   2       19.51       13.84     16.34 o 
 -10   6   2       42.29       67.46     10.19 o 
  -9   6   2       74.01      102.96     16.67 o 
  -8   6   2       15.07       19.56      5.30 o 
  -7   6   2      113.48      104.94     12.84 o 
  -6   6   2       48.88       54.22      6.86 o 
  -5   6   2       64.52       73.56      5.95 o 
  -4   6   2        2.37        7.06      2.81 o 
  -3   6   2       16.52       26.15      3.79 o 
  -2   6   2      991.63      981.90     15.00 o 
  -1   6   2     1515.80     1501.67     15.08 o 
   0   6   2       94.95       96.24      5.42 o 
   1   6   2      560.41      571.79     15.08 o 
   2   6   2      422.75      431.19     15.58 o 
   3   6   2       78.85      131.72     12.78 o 
   4   6   2       53.31       77.66     12.13 o 
   5   6   2       81.95       97.53     13.72 o 
   6   6   2      281.52      275.19     15.81 o 
   7   6   2       38.85       46.14      7.19 o 
   8   6   2       40.52       42.28      7.29 o 
   9   6   2        1.22       12.00      7.57 o 
  10   6   2      157.37      170.68     18.81 o 
 -10   7   2        0.66        5.01      3.45 o 
  -9   7   2       12.66       23.16      6.69 o 
  -8   7   2        0.70        6.52      8.63 o 
  -7   7   2       27.52       42.32      7.95 o 
  -6   7   2      426.47      358.96     28.64 o 
  -5   7   2      531.07      506.01     15.42 o 
  -4   7   2      135.95      153.06      7.74 o 
  -3   7   2      769.66      777.37     15.27 o 
  -2   7   2     1279.07     1253.59     28.02 o 
  -1   7   2        2.99        4.40      3.03 o 
   0   7   2      270.52      320.10      9.15 o 
   1   7   2      955.34     1016.55     14.50 o 
   2   7   2       23.12       34.10      3.32 o 
   3   7   2       19.01       18.01      3.69 o 
   4   7   2      303.97      288.62     13.88 o 
   5   7   2      477.26      427.35     18.21 o 
   6   7   2       18.60       24.51      4.93 o 
   7   7   2       45.07       63.08      8.92 o 
   8   7   2      121.35      131.13     15.00 o 
   9   7   2       99.32       89.11     14.01 o 
  10   7   2        6.12       28.51     25.61 o 
 -10   8   2       66.65       70.80      9.64 o 
  -9   8   2        7.50       14.46      9.39 o 
  -8   8   2      337.39      298.28     17.28 o 
  -7   8   2       57.02       66.71     10.05 o 
  -6   8   2      220.34      217.15     14.10 o 
  -5   8   2       17.65       16.72      2.75 o 
  -4   8   2        1.93        6.16      2.76 o 
  -3   8   2       18.38       22.35      3.31 o 
  -2   8   2       43.72       71.44      5.73 o 
  -1   8   2      168.11      202.42      7.69 o 
   0   8   2     2212.15     2326.19     25.34 o 
   1   8   2      156.70      200.24     14.86 o 
   2   8   2       45.80       50.53      4.11 o 
   3   8   2      112.78      105.71      7.30 o 
   4   8   2      150.43      140.88      9.51 o 
   5   8   2       81.58       82.58      9.99 o 
   6   8   2        4.55       13.03     14.87 o 
   7   8   2       29.10       32.35      4.67 o 
   8   8   2       66.91       78.98     10.96 o 
   9   8   2      210.79      217.28     19.65 o 
  10   8   2       80.28       89.25      7.48 o 
 -10   9   2       24.99       46.36      8.98 o 
  -9   9   2       34.50       47.23     12.09 o 
  -8   9   2       93.29       75.72     10.78 o 
  -7   9   2        1.99       15.68     15.41 o 
  -6   9   2       93.97      110.18     11.72 o 
  -5   9   2        0.23       10.53      3.14 o 
  -4   9   2       25.07       30.70      4.15 o 
  -3   9   2      285.86      282.71      9.57 o 
  -2   9   2      105.77      110.66      6.25 o 
  -1   9   2        0.35       10.75      4.11 o 
   0   9   2       14.94       12.36      4.84 o 
   1   9   2      419.22      455.81     16.13 o 
   2   9   2        0.09       10.21      1.88 o 
   3   9   2      198.82      194.53     10.20 o 
   4   9   2        3.65        4.57      1.79 o 
   5   9   2       70.19       62.46      8.30 o 
   6   9   2       39.19       47.56      8.19 o 
   7   9   2        1.75        4.70      5.21 o 
   8   9   2       14.55       24.86     11.80 o 
   9   9   2        4.83       17.10      4.63 o 
 -10  10   2       12.34        5.02      8.29 o 
  -9  10   2       41.95       35.72     13.43 o 
  -8  10   2        6.49       19.72      5.27 o 
  -7  10   2      145.35      144.84     22.43 o 
  -6  10   2      136.53      140.25     12.75 o 
  -5  10   2        0.53        5.12      2.07 o 
  -4  10   2      363.82      333.84     11.52 o 
  -3  10   2      274.63      262.65     15.10 o 
  -2  10   2       11.59       28.13      6.86 o 
  -1  10   2        7.45       13.38      5.05 o 
   0  10   2       44.03       49.63      7.84 o 
   1  10   2       10.46       11.24      4.74 o 
   2  10   2      318.62      293.36     14.28 o 
   3  10   2        9.25       21.57      8.02 o 
   4  10   2      336.02      331.24     17.64 o 
   5  10   2      715.85      671.05     26.98 o 
   6  10   2      214.56      185.08     17.32 o 
   7  10   2        1.86        1.49      3.93 o 
   8  10   2        9.34       34.25      7.14 o 
   9  10   2        5.03       26.64      9.47 o 
  -9  11   2        1.80        9.02      5.87 o 
  -8  11   2       96.40      110.81     20.96 o 
  -7  11   2       36.70       51.77      9.86 o 
  -6  11   2       51.19       74.12     14.73 o 
  -5  11   2      142.65      118.89     11.10 o 
  -4  11   2     2511.22     2369.55     60.66 o 
  -3  11   2      175.10      180.97     19.95 o 
  -2  11   2      753.69      636.33     24.53 o 
  -1  11   2        0.04        6.70      4.21 o 
   0  11   2       27.11       25.46      6.00 o 
   1  11   2      215.22      250.12     14.08 o 
   2  11   2      695.95      638.98     21.51 o 
   3  11   2      272.12      272.43     16.63 o 
   4  11   2      377.70      370.98     33.11 o 
   5  11   2     2144.26     2023.71     54.32 o 
   6  11   2       34.49       30.89      6.69 o 
   7  11   2      248.49      229.38     36.98 o 
   8  11   2      137.68      126.83     24.88 o 
   9  11   2       42.26       65.01     12.74 o 
  -9  12   2       15.97       30.10      5.19 o 
  -8  12   2       26.56       34.81      5.35 o 
  -7  12   2       71.98       64.33     11.83 o 
  -6  12   2        2.78       13.15     14.75 o 
  -5  12   2     2477.08     2306.53     65.92 o 
  -4  12   2        0.17       -4.26      4.26 o 
  -3  12   2      101.28       99.38     13.18 o 
  -2  12   2       56.50       72.94     11.00 o 
  -1  12   2      185.11      190.52     13.07 o 
   0  12   2        4.97       10.39      4.98 o 
   1  12   2       12.83        8.21      5.21 o 
   2  12   2        0.25        2.48      4.19 o 
   3  12   2     1865.17     1669.73     41.08 o 
   4  12   2      164.23      160.41     16.27 o 
   5  12   2        2.49       12.52      7.82 o 
   6  12   2      130.09      151.60     12.34 o 
   7  12   2       83.53      110.19     17.23 o 
   8  12   2        4.70       37.54      9.26 o 
  -8  13   2        4.34       23.17      4.77 o 
  -7  13   2        7.05       19.32     14.93 o 
  -6  13   2      183.21      206.53     30.89 o 
  -5  13   2       28.23       40.03      9.71 o 
  -4  13   2       27.13       44.72      7.59 o 
  -3  13   2     1860.75     1702.26     43.60 o 
  -2  13   2        5.67        4.34      5.96 o 
  -1  13   2      108.59       99.64     11.63 o 
   0  13   2       21.35       46.88      8.26 o 
   1  13   2       10.56       17.58      5.45 o 
   2  13   2      189.84      193.98     13.86 o 
   3  13   2     1113.98     1005.81     33.04 o 
   4  13   2     1451.50     1290.63     37.95 o 
   5  13   2      286.33      238.16     16.72 o 
   6  13   2       34.44       38.93      4.79 o 
   7  13   2       85.28       90.66     19.74 o 
   8  13   2        3.24       25.85      6.80 o 
  -8  14   2       86.93       89.56     26.09 o 
  -7  14   2       34.52       37.79     11.97 o 
  -6  14   2        7.27       31.79     11.59 o 
  -5  14   2       44.41       47.45     10.42 o 
  -4  14   2       83.72       79.83     10.92 o 
  -3  14   2      250.64      233.91     16.31 o 
  -2  14   2        0.72       20.46      4.83 o 
  -1  14   2      110.27      113.03     12.16 o 
   0  14   2        1.24       11.79      5.06 o 
   1  14   2       61.14       71.44      9.74 o 
   2  14   2      123.74      104.11     11.83 o 
   3  14   2      252.35      227.45     29.91 o 
   4  14   2       30.87       41.04      7.00 o 
   5  14   2       15.01       23.43      4.26 o 
   6  14   2       18.58       34.71      9.02 o 
   7  14   2       17.85       39.89      7.57 o 
  -7  15   2       39.80       35.78     11.79 o 
  -6  15   2       41.09       51.93      7.77 o 
  -5  15   2      294.93      272.04     22.32 o 
  -4  15   2       14.03       27.03      4.22 o 
  -3  15   2       13.68       25.42      7.76 o 
  -2  15   2       19.58       16.75      5.19 o 
  -1  15   2      167.31      172.80     15.35 o 
   0  15   2      173.47      140.06     13.91 o 
   1  15   2       93.67       96.45     11.19 o 
   2  15   2       93.49       97.66     11.04 o 
   3  15   2       32.98       52.81      7.90 o 
   4  15   2       25.56       33.42      5.73 o 
   5  15   2       53.37       59.39      8.03 o 
   6  15   2       12.15       39.28      9.63 o 
   7  15   2       16.02       35.36      8.66 o 
  -7  16   2      155.34      165.56     23.85 o 
  -6  16   2       33.00       51.45      7.94 o 
  -5  16   2      102.23      155.88     20.40 o 
  -4  16   2      232.55      211.31     21.88 o 
  -3  16   2       54.50       64.16      8.08 o 
  -2  16   2        0.00       13.61      3.96 o 
  -1  16   2      107.77      112.23     12.09 o 
   0  16   2      202.82      229.97     15.83 o 
   1  16   2      154.28      145.39     14.20 o 
   2  16   2       61.91       72.17      8.86 o 
   3  16   2       39.90       50.64      9.00 o 
   4  16   2       71.38       91.80     12.83 o 
   5  16   2        1.12       17.85     26.46 o 
   6  16   2        3.79       38.43      8.25 o 
  -6  17   2       11.63       16.08     10.46 o 
  -5  17   2        3.88       31.69      7.20 o 
  -4  17   2       24.39       47.52      8.92 o 
  -3  17   2       13.58       22.18      6.62 o 
  -2  17   2       14.94       41.84      8.58 o 
  -1  17   2      462.76      316.93     16.81 o 
   0  17   2      212.00      189.97     14.51 o 
   1  17   2       10.27       14.51      3.87 o 
   2  17   2        5.78       18.87      5.37 o 
   3  17   2        0.92       21.64      4.96 o 
   4  17   2       11.54       20.70      7.02 o 
   5  17   2        1.66        7.48      6.92 o 
  -5  18   2       90.09      117.11     13.55 o 
  -4  18   2       69.33       73.87     30.75 o 
  -3  18   2       42.39       38.15      4.54 o 
  -2  18   2      147.98      134.84     16.66 o 
  -1  18   2        0.00       20.29      4.40 o 
   0  18   2       40.59       40.16      9.17 o 
   1  18   2       19.78       37.17      4.61 o 
   2  18   2       67.35       78.88      8.71 o 
   3  18   2      170.22      192.48     18.73 o 
   4  18   2        9.09       26.91     18.33 o 
  -4  19   2        4.44       19.15      5.55 o 
  -3  19   2       64.30       87.63     12.70 o 
  -2  19   2       99.97      110.97      9.02 o 
  -1  19   2        7.50       24.47      4.34 o 
   0  19   2      246.00      200.16     17.16 o 
   1  19   2      139.62      171.34     14.64 o 
   2  19   2        0.55       16.87      4.81 o 
   3  19   2        2.74       32.13     18.53 o 
  -1  20   2        1.53       25.37      6.11 o 
   0  20   2        2.49       22.94     12.68 o 
   1  20   2       79.48       74.23      5.46 o 
 -11   1   3        2.93       -3.74      3.74 o 
 -10   1   3      304.93      299.38     27.27 o 
  -9   1   3      278.36      260.33     27.40 o 
  -8   1   3     1993.46     1914.07     59.58 o 
  -7   1   3       80.15       90.59     11.27 o 
  -6   1   3       74.99       72.12      6.37 o 
  -5   1   3        4.28       15.02      3.48 o 
  -4   1   3      232.53      189.86     13.23 o 
  -3   1   3       42.44       49.24      3.90 o 
  -2   1   3    10402.05    10689.87    123.28 o 
  -1   1   3     1109.68     1140.00     12.43 o 
   0   1   3      222.00      214.86      5.91 o 
   1   1   3    16135.42    16189.27    302.87 o 
   2   1   3     4906.68     4877.48     86.98 o 
   3   1   3     2438.03     2377.87     41.73 o 
   4   1   3      105.84       76.43     11.13 o 
   5   1   3       87.27       83.64     12.68 o 
   6   1   3        3.86        3.56      5.82 o 
   7   1   3       34.54       54.93     10.34 o 
   8   1   3      613.70      536.00     27.31 o 
   9   1   3      391.74      360.43     16.75 o 
  10   1   3       63.30       83.40      8.98 o 
 -11   2   3       18.07       32.68     10.84 o 
 -10   2   3       62.89       53.13     11.84 o 
  -9   2   3       71.85       92.35     18.97 o 
  -8   2   3     1538.47     1463.73     51.79 o 
  -7   2   3      448.79      423.84     25.91 o 
  -6   2   3      202.84      228.98      9.99 o 
  -5   2   3      303.15      331.56     10.45 o 
  -4   2   3      261.91      290.07     12.31 o 
  -3   2   3        1.66        4.77      4.04 o 
  -2   2   3      238.36      240.21     10.12 o 
  -1   2   3     6270.50     6299.77     30.59 o 
   0   2   3     7332.15     7687.79     35.48 o 
   1   2   3       72.47       85.53      6.32 o 
   2   2   3      588.58      505.20     26.78 o 
   3   2   3     1079.65     1114.32     29.80 o 
   4   2   3      506.71      542.64     34.27 o 
   5   2   3     2038.35     2118.79     47.90 o 
   6   2   3       12.10       15.32      6.85 o 
   7   2   3      421.61      363.28     21.93 o 
   8   2   3      743.00      654.21     25.80 o 
   9   2   3        0.73       10.33      7.96 o 
  10   2   3        0.17       15.92      4.24 o 
 -11   3   3       20.21        0.88     11.87 o 
 -10   3   3      248.56      227.89     26.96 o 
  -9   3   3        0.39        5.96      5.15 o 
  -8   3   3       32.64       30.55     10.05 o 
  -7   3   3       81.81      112.51     12.24 o 
  -6   3   3       23.89       38.75      5.09 o 
  -5   3   3      276.53      243.15      9.00 o 
  -4   3   3      780.79      945.28     15.73 o 
  -3   3   3      892.36      959.37     14.15 o 
  -2   3   3     4899.85     4963.02     31.73 o 
  -1   3   3      229.43      250.54      7.30 o 
   0   3   3      113.07       99.71      4.62 o 
   1   3   3     4781.53     4725.68     39.76 o 
   2   3   3      316.15      330.09     32.77 o 
   3   3   3      760.80      765.35     25.48 o 
   4   3   3      559.01      677.02     25.88 o 
   5   3   3      817.97      808.06     69.42 o 
   6   3   3       58.81       45.01     12.91 o 
   7   3   3      247.72      246.64     18.58 o 
   8   3   3       89.91       95.48     11.93 o 
   9   3   3       18.35       20.61      6.96 o 
  10   3   3      119.66      111.23     15.80 o 
 -11   4   3        1.04       -1.41      5.58 o 
 -10   4   3       78.35      114.10     18.36 o 
  -9   4   3       12.46       14.73     12.36 o 
  -8   4   3      130.86      168.91     21.08 o 
  -7   4   3        7.94       -0.46      4.82 o 
  -6   4   3       70.87       88.54     10.75 o 
  -5   4   3       91.21       99.60      6.33 o 
  -4   4   3      193.44      197.07      7.60 o 
  -3   4   3       33.27       40.72      4.70 o 
  -2   4   3      886.42      871.90     14.27 o 
  -1   4   3      800.35      728.59     15.29 o 
   0   4   3     5752.59     5671.15     38.44 o 
   1   4   3     1161.33     1101.15     20.91 o 
   2   4   3       42.99       43.50      8.56 o 
   3   4   3     3902.97     4304.27     61.29 o 
   4   4   3     1369.65     1404.99     64.14 o 
   5   4   3      207.15      253.66     21.54 o 
   6   4   3       75.96       73.32     12.91 o 
   7   4   3      138.90      168.52     19.04 o 
   8   4   3       50.48       49.92      9.16 o 
   9   4   3        0.09        8.87      3.20 o 
  10   4   3      103.48      127.11     18.35 o 
 -11   5   3       60.64       48.00      8.48 o 
 -10   5   3       55.66       63.48     12.03 o 
  -9   5   3      240.92      249.02     21.52 o 
  -8   5   3       19.69       27.45      6.27 o 
  -7   5   3       91.60       93.73     12.13 o 
  -6   5   3        0.58        5.98      4.81 o 
  -5   5   3      118.28      138.43      7.70 o 
  -4   5   3     2329.76     2511.24     50.34 o 
  -3   5   3     2141.60     2452.87     26.92 o 
  -2   5   3       60.17       51.96      4.66 o 
  -1   5   3     1151.66     1190.93     15.32 o 
   0   5   3       64.55       64.34      3.90 o 
   1   5   3       15.98       15.12      3.35 o 
   2   5   3      426.94      442.93     19.57 o 
   3   5   3       40.51       62.67     16.06 o 
   4   5   3        0.36        6.46      7.54 o 
   5   5   3      832.07      811.40     32.41 o 
   6   5   3       73.37       77.43     14.08 o 
   7   5   3      612.78      559.08     23.44 o 
   8   5   3      230.91      242.51     15.33 o 
   9   5   3       20.89       20.89      5.17 o 
  10   5   3       61.78       88.71     14.50 o 
 -11   6   3       54.48       49.01     16.87 o 
 -10   6   3       12.44       -6.07      6.31 o 
  -9   6   3        0.09        8.33      6.55 o 
  -8   6   3      141.90      124.13     13.64 o 
  -7   6   3      104.86      122.35     16.44 o 
  -6   6   3      206.10      186.85     13.30 o 
  -5   6   3      256.20      238.19      9.74 o 
  -4   6   3       34.42       37.77      4.95 o 
  -3   6   3     1415.60     1489.58     20.72 o 
  -2   6   3       30.31       27.74      3.83 o 
  -1   6   3       59.28       71.25      4.48 o 
   0   6   3     4772.53     4825.07     28.47 o 
   1   6   3       28.72       31.91      5.28 o 
   2   6   3        0.89       -1.40      3.94 o 
   3   6   3      193.39      202.95     15.16 o 
   4   6   3      127.58      121.85     12.66 o 
   5   6   3      524.42      512.27     26.85 o 
   6   6   3      756.92      734.90     48.85 o 
   7   6   3      228.85      234.74     15.73 o 
   8   6   3      367.59      307.84     29.79 o 
   9   6   3       35.85       54.97      7.86 o 
  10   6   3      182.77      187.66     19.95 o 
 -11   7   3        0.32       11.37     21.56 o 
 -10   7   3       67.64       61.47     15.62 o 
  -9   7   3      234.46      200.79     32.95 o 
  -8   7   3       50.74       53.12     13.09 o 
  -7   7   3       80.75      113.35     12.87 o 
  -6   7   3        7.65       18.85      8.25 o 
  -5   7   3        7.94        9.63      2.07 o 
  -4   7   3      173.08      169.33      8.09 o 
  -3   7   3      154.82      174.36      7.51 o 
  -2   7   3      899.39      928.29     15.50 o 
  -1   7   3     2096.54     2186.23     24.84 o 
   0   7   3     1018.01      991.96     16.77 o 
   1   7   3     2409.56     2435.38     32.62 o 
   2   7   3      391.59      362.05     13.50 o 
   3   7   3       47.43       54.41     19.42 o 
   4   7   3       12.52       20.22      6.83 o 
   5   7   3       23.31       42.35      9.34 o 
   6   7   3       54.91       90.66     11.49 o 
   7   7   3      101.18       85.31     11.38 o 
   8   7   3      344.75      271.12     20.88 o 
   9   7   3        5.77        8.00      3.14 o 
  10   7   3      129.07      128.60     13.72 o 
 -10   8   3        1.49        1.40      9.28 o 
  -9   8   3      113.93      107.14     16.25 o 
  -8   8   3       10.24       18.79      6.51 o 
  -7   8   3       41.47       36.03      6.63 o 
  -6   8   3       11.33        4.59      6.74 o 
  -5   8   3       23.67       43.02      5.48 o 
  -4   8   3      158.73      179.53      8.33 o 
  -3   8   3        1.49        7.27      2.36 o 
  -2   8   3      207.35      256.21     11.90 o 
  -1   8   3     1590.23     1737.62     41.13 o 
   0   8   3     1349.56     1368.78     20.55 o 
   1   8   3     1668.80     1718.69     29.05 o 
   2   8   3      101.47       99.57      9.31 o 
   3   8   3       40.92       56.86      8.77 o 
   4   8   3       83.23      106.76     13.65 o 
   5   8   3       22.35       28.62      5.18 o 
   6   8   3      199.65      188.13     13.31 o 
   7   8   3       10.53       19.04      5.39 o 
   8   8   3      203.21      183.22     17.88 o 
   9   8   3        9.46       19.47      7.73 o 
 -10   9   3        3.58       15.44     17.27 o 
  -9   9   3       10.17       10.00      4.85 o 
  -8   9   3        1.50       10.72      5.07 o 
  -7   9   3       66.76       61.16      8.79 o 
  -6   9   3       52.91       39.87      7.48 o 
  -5   9   3      680.34      601.79     20.73 o 
  -4   9   3       37.52       55.20      5.71 o 
  -3   9   3      371.57      359.71     10.94 o 
  -2   9   3       72.04       76.14      4.84 o 
  -1   9   3      662.67      777.29     16.07 o 
   0   9   3       23.39       49.32      5.03 o 
   1   9   3       51.57       69.82      8.24 o 
   2   9   3       70.61       79.89      5.09 o 
   3   9   3        0.03        7.77      1.87 o 
   4   9   3       35.42       53.53      6.09 o 
   5   9   3        7.83       12.20      2.64 o 
   6   9   3      506.93      471.05     20.77 o 
   7   9   3      535.53      517.49     35.38 o 
   8   9   3        0.73       15.01      4.21 o 
   9   9   3        8.07        5.94      4.58 o 
 -10  10   3       12.29       13.47      6.59 o 
  -9  10   3        6.76       29.86      5.40 o 
  -8  10   3        5.42       11.21     10.01 o 
  -7  10   3       34.63       38.24      6.13 o 
  -6  10   3       31.25       42.67      6.57 o 
  -5  10   3     1060.45      961.68     24.75 o 
  -4  10   3        4.50       17.24      6.44 o 
  -3  10   3       17.65       31.74      4.29 o 
  -2  10   3      109.70      113.59      7.02 o 
  -1  10   3      482.73      528.08     13.60 o 
   0  10   3       15.12       24.28      3.58 o 
   1  10   3      113.37      141.76     19.27 o 
   2  10   3      242.26      244.18     13.03 o 
   3  10   3        5.56       15.96      5.23 o 
   4  10   3     1876.75     1693.30     58.69 o 
   5  10   3     1088.21     1007.16     40.04 o 
   6  10   3       78.14      103.22     23.95 o 
   7  10   3        5.60       15.75      6.22 o 
   8  10   3       94.08      113.02     14.28 o 
   9  10   3       19.17       44.74      7.66 o 
  -9  11   3       33.24       43.93      8.78 o 
  -8  11   3        0.36       17.72      6.72 o 
  -7  11   3       10.79       29.86      7.36 o 
  -6  11   3      106.32      117.44     18.02 o 
  -5  11   3      252.26      246.87     25.31 o 
  -4  11   3       29.42       28.43     12.02 o 
  -3  11   3      589.71      478.35     21.16 o 
  -2  11   3      175.42      194.52     14.64 o 
  -1  11   3       54.80       56.48      8.12 o 
   0  11   3       11.30       18.03      5.32 o 
   1  11   3      211.74      185.18     12.30 o 
   2  11   3      670.03      590.65     20.75 o 
   3  11   3        5.54       14.29      4.43 o 
   4  11   3        7.84       25.64      6.40 o 
   5  11   3      591.37      565.32     24.49 o 
   6  11   3       83.91      119.47     12.83 o 
   7  11   3        0.08        2.31      5.62 o 
   8  11   3       39.88       55.60      8.30 o 
   9  11   3       45.99       79.49     14.69 o 
  -9  12   3       23.61       67.73     10.71 o 
  -8  12   3       13.84       29.26      5.84 o 
  -7  12   3        8.55       14.54      5.21 o 
  -6  12   3      266.28      259.80     21.15 o 
  -5  12   3       49.60       63.63     13.47 o 
  -4  12   3        0.83       10.97      3.78 o 
  -3  12   3        1.31       18.86      6.54 o 
  -2  12   3      127.88      137.85     15.14 o 
  -1  12   3      112.75      103.46     11.26 o 
   0  12   3       62.11       75.67     11.67 o 
   1  12   3        0.09        4.23      4.36 o 
   2  12   3      276.12      244.21     14.65 o 
   3  12   3     2999.29     2743.51     52.89 o 
   4  12   3      587.99      517.68     23.44 o 
   5  12   3      102.50      116.44     13.57 o 
   6  12   3      185.32      182.22     24.76 o 
   7  12   3       23.18       84.71     15.90 o 
   8  12   3       21.66       41.10      6.96 o 
  -9  13   3        0.14        5.29      4.99 o 
  -8  13   3       57.65       47.27     16.49 o 
  -7  13   3        4.33       18.53      4.93 o 
  -6  13   3        1.53       18.61      5.98 o 
  -5  13   3      168.39      188.49     23.74 o 
  -4  13   3        0.08       15.40      3.71 o 
  -3  13   3       96.31      109.67     13.79 o 
  -2  13   3        0.00        3.96      8.22 o 
  -1  13   3        4.18       13.90      5.70 o 
   0  13   3       19.11       20.41      8.33 o 
   1  13   3       29.23       27.96      6.89 o 
   2  13   3      929.37      846.18     26.80 o 
   3  13   3      577.99      543.71     24.09 o 
   4  13   3       52.38       69.66      9.64 o 
   5  13   3       19.77       34.28      8.60 o 
   6  13   3      547.48      469.36     27.90 o 
   7  13   3       25.82       23.22     12.58 o 
   8  13   3       49.55       67.96     12.14 o 
  -8  14   3       52.10       65.53      9.02 o 
  -7  14   3       18.88       42.86      5.58 o 
  -6  14   3       95.82      111.91     15.94 o 
  -5  14   3        0.22       15.17      6.32 o 
  -4  14   3       78.80       90.74     11.49 o 
  -3  14   3      219.38      203.56     16.33 o 
  -2  14   3       24.48       49.99      9.22 o 
  -1  14   3        0.18       16.97      4.69 o 
   0  14   3        3.87       15.46      4.51 o 
   1  14   3       10.72       32.59      5.85 o 
   2  14   3        8.98       36.52      5.98 o 
   3  14   3       14.98       35.99     10.86 o 
   4  14   3        0.39       -2.08      3.76 o 
   5  14   3        0.51        8.70      5.22 o 
   6  14   3      132.72      145.03     19.80 o 
   7  14   3       37.31       41.18      8.98 o 
  -7  15   3       13.36       46.75     23.30 o 
  -6  15   3       54.94       56.92      9.83 o 
  -5  15   3        5.54       17.54      7.61 o 
  -4  15   3      108.32       94.41     16.18 o 
  -3  15   3        9.21       19.81      5.56 o 
  -2  15   3       13.17       18.01      4.42 o 
  -1  15   3        0.01       17.29      5.22 o 
   0  15   3        1.02        9.96      3.84 o 
   1  15   3        4.82       15.96      3.72 o 
   2  15   3       60.69       80.12     11.70 o 
   3  15   3       67.48       62.75     11.81 o 
   4  15   3       32.38       51.70     14.75 o 
   5  15   3      127.95      150.00     22.61 o 
   6  15   3        6.72       25.49      6.19 o 
   7  15   3        1.20       24.43      7.77 o 
  -7  16   3      159.90      182.51     17.63 o 
  -6  16   3      151.18      168.78     29.29 o 
  -5  16   3       76.50      121.23     29.73 o 
  -4  16   3      204.38      228.12     23.01 o 
  -3  16   3       10.37       17.29      5.14 o 
  -2  16   3        0.00       17.80      4.05 o 
  -1  16   3      417.08      316.79     16.63 o 
   0  16   3       11.40       19.62      8.03 o 
   1  16   3       17.58       39.11     14.81 o 
   2  16   3        2.11        9.78      5.30 o 
   3  16   3       11.49       24.88      7.06 o 
   4  16   3        3.92       28.44     21.20 o 
   5  16   3        5.96        0.11     11.19 o 
   6  16   3        8.13       27.87      8.29 o 
  -6  17   3      113.58      168.86     21.86 o 
  -5  17   3       23.56       32.63      5.45 o 
  -4  17   3        0.34        0.59      4.58 o 
  -3  17   3        8.15       18.94      4.33 o 
  -2  17   3       14.30       28.11      4.92 o 
  -1  17   3       20.44       29.08      5.52 o 
   0  17   3        5.81       13.49      3.81 o 
   1  17   3        3.50       18.01      7.93 o 
   2  17   3        1.56       17.17      6.79 o 
   3  17   3        2.31       -5.66     10.05 o 
   4  17   3       52.97       81.67     11.01 o 
   5  17   3       69.70       60.62      7.18 o 
  -5  18   3        0.43       11.43     18.10 o 
  -4  18   3        3.13       20.82      8.70 o 
  -3  18   3        0.16        4.55     24.09 o 
  -2  18   3        0.50       18.38      7.47 o 
  -1  18   3       13.12       23.48      4.54 o 
   0  18   3        5.26       21.98      8.78 o 
   1  18   3       73.35       84.37     10.56 o 
   2  18   3       12.28       26.47      5.73 o 
   3  18   3       50.84       79.38      7.74 o 
   4  18   3       26.39       54.56      6.56 o 
  -4  19   3       40.95       57.39     11.10 o 
  -3  19   3       29.29       37.14     23.89 o 
  -2  19   3        6.10       26.60      4.83 o 
  -1  19   3       37.18       26.90     12.07 o 
   0  19   3        7.03       17.84      8.35 o 
   1  19   3        0.38       15.47      9.37 o 
   2  19   3       61.30      100.18     16.02 o 
   3  19   3        4.80       32.17      5.19 o 
  -1  20   3        0.75       33.01      9.65 o 
   0  20   3       17.89       47.97     10.04 o 
 -11   0   4      188.63      170.80     30.79 o 
 -10   0   4       89.97       66.39     17.88 o 
  -9   0   4       47.34       46.20     18.20 o 
  -8   0   4      360.85      345.44     36.49 o 
  -7   0   4      437.44      400.50     36.09 o 
  -6   0   4     3592.74     3529.69     51.03 o 
  -5   0   4      722.49      772.44     21.26 o 
  -4   0   4      138.95      121.22      7.81 o 
  -3   0   4     1590.31     1611.57     22.16 o 
  -2   0   4    24859.41    25257.94    133.81 o 
  -1   0   4    10542.90    10520.13     65.31 o 
   0   0   4    34877.25    34689.76    176.24 o 
   1   0   4    42922.38    40084.87    252.74 o 
   2   0   4     3364.10     3320.85     67.60 o 
   3   0   4      162.92      122.05     17.72 o 
   4   0   4     2429.11     2243.25     66.31 o 
   5   0   4      164.31      175.98     21.48 o 
   6   0   4     2562.24     2395.77     79.17 o 
   7   0   4      102.04       85.12     19.86 o 
   8   0   4       17.22       19.86      8.86 o 
   9   0   4      110.48      112.02     32.12 o 
  10   0   4      612.14      529.88     46.04 o 
 -11   1   4       98.80      126.20     18.85 o 
 -10   1   4       29.20       48.19     11.47 o 
  -9   1   4      199.70      213.78     25.21 o 
  -8   1   4     1134.34      994.84     79.27 o 
  -7   1   4       11.75       10.13      7.85 o 
  -6   1   4        0.25        5.03      3.13 o 
  -5   1   4      316.65      296.76     10.54 o 
  -4   1   4       46.29       51.96      7.22 o 
  -3   1   4      213.64      209.91      9.17 o 
  -2   1   4     2880.78     2847.73     28.59 o 
  -1   1   4     5803.24     5908.23     30.67 o 
   0   1   4     7258.92     7408.41     69.71 o 
   1   1   4    11779.22    11912.82     99.60 o 
   2   1   4        0.12        9.09     10.09 o 
   3   1   4       67.00       53.67      9.62 o 
   4   1   4       22.75       20.11      7.29 o 
   5   1   4       31.63       43.70     10.57 o 
   6   1   4      414.25      403.02     23.23 o 
   7   1   4     1246.55     1069.30     65.39 o 
   8   1   4      521.84      467.16     26.10 o 
   9   1   4      352.34      313.58     17.81 o 
  10   1   4        0.88       28.30      3.73 o 
 -11   2   4      221.28      225.70     27.46 o 
 -10   2   4        8.07       12.30      5.85 o 
  -9   2   4      179.29      169.93     22.82 o 
  -8   2   4     1095.19     1039.06     43.89 o 
  -7   2   4      331.38      314.77     24.02 o 
  -6   2   4      403.51      438.09     17.49 o 
  -5   2   4        9.76       18.55      5.11 o 
  -4   2   4       13.80       18.43      4.66 o 
  -3   2   4     1589.15     1501.72     24.09 o 
  -2   2   4     2955.75     3058.42     23.55 o 
  -1   2   4     7137.08     7093.35     35.35 o 
   0   2   4     4217.02     4275.55     38.61 o 
   1   2   4     3284.78     3448.61     27.96 o 
   2   2   4     2404.19     2492.14     43.41 o 
   3   2   4      261.75      275.04     16.17 o 
   4   2   4      512.39      502.04     48.32 o 
   5   2   4        5.43        3.72      5.33 o 
   6   2   4      225.00      211.69     18.18 o 
   7   2   4       93.95      124.28     16.48 o 
   8   2   4      126.31      132.15     16.88 o 
   9   2   4        1.91        8.44      5.94 o 
  10   2   4       10.51       28.63     12.80 o 
 -11   3   4      467.55      518.35     33.74 o 
 -10   3   4       81.64       83.50     15.17 o 
  -9   3   4       36.96       31.90      8.49 o 
  -8   3   4       46.32       50.99     12.73 o 
  -7   3   4       92.58      107.66     12.30 o 
  -6   3   4      562.20      585.82     20.77 o 
  -5   3   4       84.73       83.51      5.09 o 
  -4   3   4      896.66      936.51     13.83 o 
  -3   3   4     3410.54     3608.66     33.28 o 
  -2   3   4     2780.25     2867.63     24.30 o 
  -1   3   4       50.19       38.29      4.25 o 
   0   3   4     9675.69     9645.56     54.61 o 
   1   3   4      498.56      435.26     10.62 o 
   2   3   4       32.20       31.10      8.56 o 
   3   3   4       87.70      106.41     13.01 o 
   4   3   4      130.89      152.19     14.53 o 
   5   3   4        0.10        0.33      5.45 o 
   6   3   4      161.35      167.51     18.99 o 
   7   3   4      132.75      129.46     17.32 o 
   8   3   4       39.79       46.08      9.36 o 
   9   3   4        4.78       21.84      7.50 o 
  10   3   4       15.84       27.24      3.77 o 
 -11   4   4       22.88       37.37     11.39 o 
 -10   4   4        5.92       14.12      4.76 o 
  -9   4   4       80.48       90.48     30.38 o 
  -8   4   4       39.40       40.48     10.64 o 
  -7   4   4        0.73        8.91      5.26 o 
  -6   4   4      453.45      428.14     18.30 o 
  -5   4   4      108.29       92.90      5.31 o 
  -4   4   4     2178.55     2426.09     25.30 o 
  -3   4   4     1405.63     1371.99     18.18 o 
  -2   4   4      415.84      409.34      9.64 o 
  -1   4   4      679.48      634.93     11.93 o 
   0   4   4      112.26      118.57      5.05 o 
   1   4   4      174.85      140.67      7.94 o 
   2   4   4        6.22       15.54      6.01 o 
   3   4   4     4869.57     5226.83    111.55 o 
   4   4   4       40.36       44.94     10.37 o 
   5   4   4     1023.09      979.15     52.85 o 
   6   4   4       72.87       87.38     14.51 o 
   7   4   4       60.81       84.95     13.96 o 
   8   4   4       97.17       85.43     11.30 o 
   9   4   4       11.54       19.92      8.72 o 
  10   4   4       23.82       42.02      7.21 o 
 -11   5   4      481.63      466.46     30.29 o 
 -10   5   4       19.23       16.99      6.99 o 
  -9   5   4       53.62       71.55     13.49 o 
  -8   5   4       37.32       29.26     10.21 o 
  -7   5   4       96.79      103.56     12.12 o 
  -6   5   4      317.59      321.96     16.13 o 
  -5   5   4       10.28       30.82      6.96 o 
  -4   5   4       10.61        6.13      4.01 o 
  -3   5   4     2738.00     2834.27     29.76 o 
  -2   5   4       33.44       37.52      4.21 o 
  -1   5   4      338.05      364.47      9.48 o 
   0   5   4      189.13      169.64      5.81 o 
   1   5   4       20.78       22.79      3.54 o 
   2   5   4     1877.60     2086.39     43.41 o 
   3   5   4      245.24      191.68     15.38 o 
   4   5   4       93.77       98.28     14.18 o 
   5   5   4        2.54        6.16      5.72 o 
   6   5   4      523.53      524.57     28.33 o 
   7   5   4       19.16       19.05     17.01 o 
   8   5   4        2.56        4.36      5.03 o 
   9   5   4       88.86       84.54     14.82 o 
  10   5   4      122.27      121.97     10.65 o 
 -11   6   4       15.44       24.02      5.80 o 
 -10   6   4       99.81       90.19     13.05 o 
  -9   6   4       58.75       58.58     11.72 o 
  -8   6   4       65.92       74.79     10.35 o 
  -7   6   4       28.59       36.65      7.71 o 
  -6   6   4       89.25       88.23     10.82 o 
  -5   6   4      144.52      153.22      7.71 o 
  -4   6   4      576.63      592.57     14.45 o 
  -3   6   4        2.27        2.79      3.92 o 
  -2   6   4        4.45        4.21      2.62 o 
  -1   6   4        0.79        3.70      2.20 o 
   0   6   4     1852.46     1769.20     18.07 o 
   1   6   4      668.62      662.45     13.96 o 
   2   6   4     1197.31     1118.99     29.24 o 
   3   6   4      134.30      170.69     15.27 o 
   4   6   4      352.40      286.11     19.93 o 
   5   6   4        0.29        5.41      8.92 o 
   6   6   4        9.14       18.15     11.43 o 
   7   6   4       10.51       33.77      7.77 o 
   8   6   4      435.20      408.03     25.99 o 
   9   6   4      223.71      182.82     21.95 o 
  10   6   4       23.22       64.92     16.07 o 
 -11   7   4        0.01       23.26      4.61 o 
 -10   7   4      196.64      221.50     26.62 o 
  -9   7   4      186.47      218.05     23.77 o 
  -8   7   4      857.12      710.20     26.99 o 
  -7   7   4       94.39       92.23     11.97 o 
  -6   7   4        3.15        9.92      4.65 o 
  -5   7   4       10.69       25.25      5.36 o 
  -4   7   4        2.13        9.81      2.82 o 
  -3   7   4       26.98       29.40      3.99 o 
  -2   7   4     1692.80     1726.31     21.81 o 
  -1   7   4     1098.79     1184.11     15.48 o 
   0   7   4     1377.16     1590.70     17.55 o 
   1   7   4      544.68      457.80     13.64 o 
   2   7   4      209.24      184.40      9.72 o 
   3   7   4        6.44       22.01     12.24 o 
   4   7   4       17.48       23.94     18.83 o 
   5   7   4       13.33       24.71      8.63 o 
   6   7   4        0.11        5.69     10.21 o 
   7   7   4       65.99       69.98      9.07 o 
   8   7   4       93.01       73.00      9.42 o 
   9   7   4       67.29       78.17      7.23 o 
 -10   8   4        2.78       18.00     14.62 o 
  -9   8   4       22.27       23.37     14.04 o 
  -8   8   4        0.01        9.52      4.63 o 
  -7   8   4      399.18      382.17     18.97 o 
  -6   8   4      238.93      223.03     14.08 o 
  -5   8   4      741.34      740.73     23.65 o 
  -4   8   4      158.17      182.30      8.29 o 
  -3   8   4      363.28      310.09     10.14 o 
  -2   8   4      435.42      358.49     10.09 o 
  -1   8   4       27.09       66.28      4.08 o 
   0   8   4     1437.75     1557.96     22.72 o 
   1   8   4      205.60      233.33     11.11 o 
   2   8   4        0.51        7.46      3.54 o 
   3   8   4        4.85       14.73      3.88 o 
   4   8   4       10.35       10.35      8.84 o 
   5   8   4       22.66       29.90      7.54 o 
   6   8   4       78.48       83.18     11.03 o 
   7   8   4        8.93       26.47      7.97 o 
   8   8   4       49.49       50.67     10.01 o 
   9   8   4       75.72       94.02      7.92 o 
 -10   9   4       35.76       42.23      6.61 o 
  -9   9   4        1.46       14.73      7.08 o 
  -8   9   4      109.71      120.51     13.24 o 
  -7   9   4       79.93       88.70     11.19 o 
  -6   9   4       51.75       70.54      9.83 o 
  -5   9   4      123.82      126.78     10.98 o 
  -4   9   4        4.89       12.79      2.42 o 
  -3   9   4       14.00       27.95      3.75 o 
  -2   9   4      329.55      311.12     11.58 o 
  -1   9   4       15.73       20.72      3.33 o 
   0   9   4      646.75      592.92     14.63 o 
   1   9   4      541.90      581.92     19.62 o 
   2   9   4      219.39      206.95     11.63 o 
   3   9   4      306.12      259.16     14.47 o 
   4   9   4      110.73      107.70     19.98 o 
   5   9   4       24.67       40.80      6.57 o 
   6   9   4        3.46       14.17      6.68 o 
   7   9   4       11.65       30.15      6.41 o 
   8   9   4       20.30       39.89      9.83 o 
   9   9   4       54.83      119.30     12.52 o 
  -9  10   4        1.05        1.34      5.58 o 
  -8  10   4        3.60       18.24      4.11 o 
  -7  10   4      307.00      275.71     15.78 o 
  -6  10   4      286.48      283.18     13.87 o 
  -5  10   4     1067.05      941.40     29.94 o 
  -4  10   4        1.10       12.96      5.63 o 
  -3  10   4      450.64      441.00     15.17 o 
  -2  10   4       31.29       44.00      5.95 o 
  -1  10   4      132.41      149.37      7.73 o 
   0  10   4        1.11        5.39      2.09 o 
   1  10   4       22.40       38.88      7.08 o 
   2  10   4        0.15        5.31      3.96 o 
   3  10   4     1223.40     1160.22     32.07 o 
   4  10   4      335.82      320.24     17.74 o 
   5  10   4        1.26        1.32      5.89 o 
   6  10   4        0.02       11.97     10.44 o 
   7  10   4       49.12       68.05     13.32 o 
   8  10   4       85.99       80.91     18.85 o 
   9  10   4       22.00       35.82     15.05 o 
  -8  11   4       10.03       19.69     10.50 o 
  -7  11   4      332.23      308.82     23.31 o 
  -6  11   4      235.93      215.07     24.20 o 
  -5  11   4      307.43      319.42     24.63 o 
  -4  11   4      316.22      271.22     15.97 o 
  -3  11   4      258.81      263.47     17.30 o 
  -2  11   4      691.38      699.34     25.71 o 
  -1  11   4      102.27      109.69     10.90 o 
   0  11   4        0.11       10.95      4.72 o 
   1  11   4        8.64        2.42      4.25 o 
   2  11   4     1141.80      989.52     26.71 o 
   3  11   4      307.01      309.74     17.19 o 
   4  11   4     2209.41     2070.24     46.43 o 
   5  11   4      253.39      234.87     20.58 o 
   6  11   4      196.33      194.28     18.17 o 
   7  11   4       14.13       23.59      7.39 o 
   8  11   4        1.35        8.62      6.11 o 
  -9  12   4        0.10       33.09      7.00 o 
  -8  12   4       32.61       39.35     15.01 o 
  -7  12   4        0.22       10.18      5.56 o 
  -6  12   4      202.06      217.52     19.21 o 
  -5  12   4       86.41       98.85     16.78 o 
  -4  12   4      266.80      261.70     16.87 o 
  -3  12   4      218.08      223.05     15.92 o 
  -2  12   4      248.67      226.03     16.84 o 
  -1  12   4      374.98      341.33     15.91 o 
   0  12   4      289.48      286.39     15.03 o 
   1  12   4      110.93      141.03     12.14 o 
   2  12   4       46.60       47.10      8.26 o 
   3  12   4     2245.30     2096.31     46.31 o 
   4  12   4      221.83      179.27     18.24 o 
   5  12   4      255.69      259.57     30.06 o 
   6  12   4       11.65       18.06      4.64 o 
   7  12   4      124.21      128.24     26.05 o 
   8  12   4        0.38       21.68      6.92 o 
  -9  13   4       66.99       67.35     12.99 o 
  -8  13   4       89.64       68.61     10.85 o 
  -7  13   4       20.94       42.03      7.84 o 
  -6  13   4        2.97        9.30      6.37 o 
  -5  13   4      726.98      644.84     35.68 o 
  -4  13   4      136.80      155.88     21.92 o 
  -3  13   4       94.56       94.36     12.53 o 
  -2  13   4       10.66       12.06      5.39 o 
  -1  13   4       19.06       55.51     10.14 o 
   0  13   4      482.85      424.59     18.56 o 
   1  13   4      136.31      155.92     12.92 o 
   2  13   4      573.11      525.48     25.56 o 
   3  13   4      149.15      129.18     18.89 o 
   4  13   4      151.15      203.16     23.31 o 
   5  13   4       94.72      108.60     17.42 o 
   6  13   4       23.74       45.80      7.53 o 
   7  13   4      173.54      174.24     31.80 o 
  -8  14   4        3.60       30.47      8.50 o 
  -7  14   4      118.59      124.73     13.08 o 
  -6  14   4      339.22      351.52     25.68 o 
  -5  14   4       86.75       83.08     14.37 o 
  -4  14   4        1.40       14.31      6.52 o 
  -3  14   4      115.93      118.86     14.16 o 
  -2  14   4      473.22      445.27     30.66 o 
  -1  14   4        0.00        8.26      3.96 o 
   0  14   4      292.18      244.32     15.24 o 
   1  14   4       30.16       43.97      8.36 o 
   2  14   4      196.78      193.68     19.18 o 
   3  14   4      254.52      265.89     22.47 o 
   4  14   4       48.89       58.15     10.23 o 
   5  14   4      257.43      260.38     24.11 o 
   6  14   4        3.68        6.93      4.47 o 
   7  14   4        2.80       32.81      7.12 o 
  -7  15   4      100.32       97.27     35.38 o 
  -6  15   4       75.31       96.11     13.66 o 
  -5  15   4      154.39      184.57     23.48 o 
  -4  15   4      136.56      147.78     21.00 o 
  -3  15   4       32.40       50.44      7.18 o 
  -2  15   4      121.41      108.68     13.51 o 
  -1  15   4      341.73      273.04     17.81 o 
   0  15   4        1.46       13.66      3.82 o 
   1  15   4      229.16      250.00     19.52 o 
   2  15   4       52.97       58.93      8.78 o 
   3  15   4       10.94       29.10     16.04 o 
   4  15   4       10.35       14.88      4.38 o 
   5  15   4        9.60       28.19     24.70 o 
   6  15   4        7.31       24.41      9.45 o 
  -7  16   4        1.08       20.01      5.79 o 
  -6  16   4       92.51      100.45     20.69 o 
  -5  16   4        4.16       24.24      4.88 o 
  -4  16   4       68.71       61.20     14.36 o 
  -3  16   4       42.70       44.04      6.80 o 
  -2  16   4      729.00      679.07     29.38 o 
  -1  16   4      413.32      331.89     20.16 o 
   0  16   4        3.50        9.25      4.55 o 
   1  16   4       11.76       44.58      9.82 o 
   2  16   4       46.20       80.08     13.24 o 
   3  16   4        1.62        4.20      8.98 o 
   4  16   4      119.63      138.32     12.85 o 
   5  16   4        6.18       18.31     11.02 o 
   6  16   4       13.81       35.32      7.24 o 
  -6  17   4        3.50        2.44      5.36 o 
  -5  17   4      268.63      252.80     20.17 o 
  -4  17   4        2.24       17.78      9.30 o 
  -3  17   4       11.52       34.04     15.37 o 
  -2  17   4       97.53      114.38     12.84 o 
  -1  17   4       24.06       29.41     10.25 o 
   0  17   4       24.35       23.48      6.56 o 
   1  17   4        8.52       25.58      3.97 o 
   2  17   4      107.02      107.42     12.47 o 
   3  17   4      241.07      255.83     54.41 o 
   4  17   4       22.81       44.94      5.65 o 
   5  17   4        1.69       25.73      4.97 o 
  -5  18   4      183.83      190.78     19.28 o 
  -4  18   4       29.58       29.77     24.31 o 
  -3  18   4        0.00       -2.29     15.66 o 
  -2  18   4        1.40       17.95      7.21 o 
  -1  18   4       18.20       21.18      5.61 o 
   0  18   4        3.53       14.93      5.57 o 
   1  18   4       47.51       47.96     11.73 o 
   2  18   4        4.50       15.86     13.21 o 
   3  18   4       71.54       60.46      7.65 o 
   4  18   4      107.20      125.61     11.37 o 
  -4  19   4        0.26        8.46      6.80 o 
  -3  19   4       68.79       98.89     15.23 o 
  -2  19   4        8.39       22.93      4.00 o 
  -1  19   4        2.67       15.13      4.07 o 
   0  19   4       17.06       22.59      5.97 o 
   1  19   4       12.30       37.63      5.49 o 
   2  19   4       85.12       84.08     13.82 o 
 -11   1   5        3.50       21.49      9.16 o 
 -10   1   5        0.35        2.35      8.01 o 
  -9   1   5       46.21       46.81     12.55 o 
  -8   1   5      230.17      237.46     25.67 o 
  -7   1   5      256.83      259.58     22.59 o 
  -6   1   5        3.16        7.45      3.65 o 
  -5   1   5        4.57        6.84      6.47 o 
  -4   1   5       29.47       44.05      9.88 o 
  -3   1   5     2206.51     2199.88     32.46 o 
  -2   1   5      625.90      591.84     13.66 o 
  -1   1   5     4527.06     4875.48     30.50 o 
   0   1   5    25163.28    25870.86    142.17 o 
   1   1   5     9007.40     9269.34     73.46 o 
   2   1   5      263.69      237.24     14.95 o 
   3   1   5      114.44      149.83     14.68 o 
   4   1   5        9.16       12.49      6.87 o 
   5   1   5      369.39      344.82     21.85 o 
   6   1   5       26.65       30.33      8.40 o 
   7   1   5       17.91       18.64      5.83 o 
   8   1   5        0.16        6.49     10.94 o 
   9   1   5       11.30       13.94      5.63 o 
  10   1   5      194.55      216.26     19.63 o 
 -11   2   5       74.09       58.85     15.84 o 
 -10   2   5      326.99      274.87     29.27 o 
  -9   2   5       29.48       48.91     11.53 o 
  -8   2   5      687.13      655.57     35.28 o 
  -7   2   5      570.47      485.13     28.59 o 
  -6   2   5      149.77      171.62     11.31 o 
  -5   2   5       63.14       82.42      8.99 o 
  -4   2   5      321.76      353.17     13.28 o 
  -3   2   5     1414.71     1406.86     23.92 o 
  -2   2   5       32.76       54.91      5.03 o 
  -1   2   5       14.26       18.91      3.58 o 
   0   2   5      816.39      798.10     13.67 o 
   1   2   5     2367.02     2387.36     25.10 o 
   2   2   5     1796.78     1695.98     69.28 o 
   3   2   5      233.91      259.87     17.14 o 
   4   2   5      191.73      185.30     16.33 o 
   5   2   5      427.12      451.03     25.20 o 
   6   2   5      121.06      138.45     17.73 o 
   7   2   5      412.22      390.00     24.46 o 
   8   2   5      171.85      170.03     16.79 o 
   9   2   5      277.75      259.54     19.75 o 
  10   2   5      156.16      185.69     14.37 o 
 -11   3   5       13.98        3.35      4.07 o 
 -10   3   5        8.62       13.88     17.31 o 
  -9   3   5        1.47       -5.01      9.41 o 
  -8   3   5      311.96      308.18     29.71 o 
  -7   3   5      112.60      102.93     16.73 o 
  -6   3   5       32.98       33.09      6.98 o 
  -5   3   5      214.40      252.72     12.73 o 
  -4   3   5     3744.53     4220.71     46.86 o 
  -3   3   5      455.21      433.49     14.42 o 
  -2   3   5        0.04        4.90      2.59 o 
  -1   3   5     3356.61     3346.94     27.18 o 
   0   3   5     1634.37     1723.12     20.51 o 
   1   3   5     1850.39     1838.26     22.52 o 
   2   3   5     4222.67     4659.92    164.49 o 
   3   3   5      128.03      153.43     15.63 o 
   4   3   5       14.01       30.60      9.04 o 
   5   3   5     1334.42     1277.49     53.62 o 
   6   3   5        8.54       22.20      7.80 o 
   7   3   5      382.97      362.59     23.58 o 
   8   3   5      130.28      125.16     28.36 o 
   9   3   5        3.82       29.52      4.02 o 
  10   3   5      254.19      261.51     23.54 o 
 -11   4   5      198.51      242.61     27.85 o 
 -10   4   5       74.46       70.94     13.66 o 
  -9   4   5      167.02      171.09     22.43 o 
  -8   4   5        1.02       18.86      7.50 o 
  -7   4   5       73.88       67.24     10.23 o 
  -6   4   5       32.82       40.57      7.88 o 
  -5   4   5      407.56      404.58     20.74 o 
  -4   4   5      387.89      456.85     16.59 o 
  -3   4   5      284.78      319.81     12.05 o 
  -2   4   5      156.98      168.26      6.82 o 
  -1   4   5     1877.82     1898.11     24.74 o 
   0   4   5        0.75        0.55      2.52 o 
   1   4   5      268.35      307.01      9.77 o 
   2   4   5       81.35       78.52     11.66 o 
   3   4   5        4.34       17.22      6.90 o 
   4   4   5      297.27      300.82     24.43 o 
   5   4   5        2.14       13.84      7.20 o 
   6   4   5      124.78      141.23     19.00 o 
   7   4   5      211.47      202.24     21.89 o 
   8   4   5        1.37       23.44      5.33 o 
   9   4   5       40.40       37.84     13.33 o 
  10   4   5      159.41      195.94     12.83 o 
 -11   5   5       29.25       30.90      6.11 o 
 -10   5   5       45.52       48.15     10.76 o 
  -9   5   5       28.43       24.43      9.47 o 
  -8   5   5      143.98      158.27     21.66 o 
  -7   5   5      307.70      281.62     17.84 o 
  -6   5   5       66.43      100.78     11.29 o 
  -5   5   5       27.01       57.34      8.43 o 
  -4   5   5      534.15      552.31     12.49 o 
  -3   5   5      943.49      856.30     14.93 o 
  -2   5   5      136.36      169.73      7.05 o 
  -1   5   5      726.10      724.64     13.90 o 
   0   5   5      456.18      456.39      9.03 o 
   1   5   5       44.02       65.29      5.61 o 
   2   5   5      713.77      751.17     27.82 o 
   3   5   5        5.05        9.48      5.68 o 
   4   5   5      320.84      368.19     27.21 o 
   5   5   5      600.30      624.54     70.47 o 
   6   5   5       55.29       69.89     13.99 o 
   7   5   5       11.31       38.37      8.61 o 
   8   5   5       91.39       86.03     15.32 o 
   9   5   5       21.46       37.88      6.74 o 
  10   5   5       79.13      123.80     18.39 o 
 -11   6   5       14.62       14.67      5.85 o 
 -10   6   5      134.33      102.26     33.40 o 
  -9   6   5      345.83      272.09     22.25 o 
  -8   6   5       19.28        8.39      5.08 o 
  -7   6   5      245.44      247.70     15.63 o 
  -6   6   5      172.49      184.63     14.03 o 
  -5   6   5      151.35      177.59     14.83 o 
  -4   6   5      764.77      777.16     17.64 o 
  -3   6   5      233.18      206.33      7.96 o 
  -2   6   5      439.57      409.69     11.05 o 
  -1   6   5       88.91      100.64      6.13 o 
   0   6   5       11.53       14.65      2.27 o 
   1   6   5      711.51      678.69     21.08 o 
   2   6   5        7.03       15.30      5.51 o 
   3   6   5      108.17      120.07     15.25 o 
   4   6   5      756.15      798.61     59.63 o 
   5   6   5        1.54       15.85      7.48 o 
   6   6   5       78.28       84.67     15.12 o 
   7   6   5       46.86       46.17     10.50 o 
   8   6   5       74.62       91.31     15.61 o 
   9   6   5        1.89        5.67      3.76 o 
 -11   7   5       31.45       75.50     11.00 o 
 -10   7   5       46.85       58.27      9.55 o 
  -9   7   5      131.21       76.55     14.72 o 
  -8   7   5       58.50       62.60     12.32 o 
  -7   7   5       17.64       27.22      6.46 o 
  -6   7   5       90.95      109.44     12.17 o 
  -5   7   5        1.44       13.63      4.66 o 
  -4   7   5        0.02        6.95      1.71 o 
  -3   7   5        0.14        6.56      2.75 o 
  -2   7   5      188.10      186.15      7.67 o 
  -1   7   5      364.43      366.80     11.77 o 
   0   7   5       30.13       49.62      5.00 o 
   1   7   5       59.21       58.78      5.22 o 
   2   7   5      541.79      494.09     19.11 o 
   3   7   5        7.59       14.04      6.82 o 
   4   7   5        5.09       11.36     11.13 o 
   5   7   5        4.60        8.29     16.75 o 
   6   7   5        0.00       -4.50      4.50 o 
   7   7   5        3.92       14.22      4.69 o 
   8   7   5       11.99       30.51     13.13 o 
   9   7   5        1.96        9.94      4.56 o 
 -10   8   5        4.61       12.69      4.79 o 
  -9   8   5       13.30       24.82      8.50 o 
  -8   8   5       27.95       23.38      5.93 o 
  -7   8   5      312.99      305.93     17.72 o 
  -6   8   5       18.99       33.55      7.11 o 
  -5   8   5       12.35       30.18      6.08 o 
  -4   8   5       77.55      111.11      6.42 o 
  -3   8   5      510.32      522.26     17.33 o 
  -2   8   5      648.05      627.48     14.05 o 
  -1   8   5      836.50      824.68     27.73 o 
   0   8   5      511.57      574.67     11.39 o 
   1   8   5        0.01        5.00      1.87 o 
   2   8   5        8.45       15.58      4.22 o 
   3   8   5       84.24       95.30      9.25 o 
   4   8   5       30.21       32.95      9.36 o 
   5   8   5       22.11       46.33     10.87 o 
   6   8   5      538.22      427.23     28.82 o 
   7   8   5        0.80        9.79      9.51 o 
   8   8   5        0.29        3.26      8.31 o 
   9   8   5       82.17       82.15     10.94 o 
 -10   9   5       16.68       21.27      4.69 o 
  -9   9   5       11.95       13.10      4.23 o 
  -8   9   5      106.77      112.55     22.59 o 
  -7   9   5      179.26      167.40     13.58 o 
  -6   9   5        5.58        9.05      3.32 o 
  -5   9   5       57.54       65.02      8.35 o 
  -4   9   5       11.89       19.07      3.11 o 
  -3   9   5       17.53       25.89      4.08 o 
  -2   9   5       21.64       35.83      4.25 o 
  -1   9   5        1.73        7.05      2.87 o 
   0   9   5      280.52      323.53     10.98 o 
   1   9   5      133.22      138.91      9.98 o 
   2   9   5        6.61       16.34      4.39 o 
   3   9   5      147.85      152.28     12.28 o 
   4   9   5       19.08       23.54      8.60 o 
   5   9   5        5.36       20.80      6.68 o 
   6   9   5       14.65       28.73     12.50 o 
   7   9   5       32.19       63.90     10.54 o 
   8   9   5      113.84      136.98     26.01 o 
   9   9   5       30.18       36.09      7.61 o 
  -9  10   5       22.00        8.78      5.02 o 
  -8  10   5       58.01       66.11      9.15 o 
  -7  10   5      216.85      196.29     14.44 o 
  -6  10   5      604.53      602.31     24.71 o 
  -5  10   5       74.66       85.90     15.73 o 
  -4  10   5       12.71       29.69      4.35 o 
  -3  10   5      632.93      594.49     17.89 o 
  -2  10   5       24.18       36.02      5.10 o 
  -1  10   5        0.31        6.13      4.26 o 
   0  10   5        8.67       10.21      2.36 o 
   1  10   5       65.06       64.09      8.29 o 
   2  10   5      812.16      726.50     26.22 o 
   3  10   5      157.57      137.18     12.36 o 
   4  10   5       97.16       91.96     16.82 o 
   5  10   5      129.17      138.13     19.51 o 
   6  10   5       15.93       52.51      8.43 o 
   7  10   5       15.31       18.96     25.69 o 
   8  10   5       28.23       41.67     10.28 o 
  -8  11   5       13.58       29.84      5.99 o 
  -7  11   5        2.05       23.37      8.50 o 
  -6  11   5      177.83      182.00     19.00 o 
  -5  11   5      117.81      126.79     19.57 o 
  -4  11   5      275.51      299.03     26.55 o 
  -3  11   5      509.98      477.93     21.19 o 
  -2  11   5      411.10      376.88     19.00 o 
  -1  11   5       51.74       44.29      7.22 o 
   0  11   5       22.28       24.38      6.05 o 
   1  11   5      183.84      182.56     14.90 o 
   2  11   5      334.39      302.43     19.30 o 
   3  11   5       91.04       61.25     19.58 o 
   4  11   5      108.26       89.51     15.71 o 
   5  11   5      303.96      265.26     20.95 o 
   6  11   5        0.63       12.64     18.65 o 
   7  11   5       17.67       36.38     20.85 o 
   8  11   5        9.05       32.77      9.14 o 
  -9  12   5        0.49       26.26      6.88 o 
  -8  12   5       14.32       31.89     17.03 o 
  -7  12   5       45.97       50.18      8.83 o 
  -6  12   5       37.59       40.26     15.70 o 
  -5  12   5      258.50      239.94     23.11 o 
  -4  12   5     1499.85     1425.70     52.75 o 
  -3  12   5     1355.32     1194.23     35.20 o 
  -2  12   5      303.16      308.51     18.62 o 
  -1  12   5      724.06      668.99     21.93 o 
   0  12   5      106.77      101.27     11.13 o 
   1  12   5       17.85       17.75      8.02 o 
   2  12   5       43.28       54.80     11.25 o 
   3  12   5      101.53      102.62     28.26 o 
   4  12   5      276.44      269.89     22.93 o 
   5  12   5       79.18       64.25     16.40 o 
   6  12   5        0.12        6.12     14.56 o 
   7  12   5       91.23      192.91     26.66 o 
   8  12   5       43.30       87.79     19.09 o 
  -9  13   5       29.30       42.56     10.07 o 
  -8  13   5        0.60       16.70      4.65 o 
  -7  13   5      114.74      114.16     16.82 o 
  -6  13   5        0.13        9.35     13.21 o 
  -5  13   5       27.32       28.00      7.88 o 
  -4  13   5      348.18      356.90     26.86 o 
  -3  13   5      591.70      518.14     35.24 o 
  -2  13   5       21.37       18.97      6.64 o 
  -1  13   5       19.30       27.13      7.75 o 
   0  13   5       91.59       98.86     14.16 o 
   1  13   5        3.18       16.82      6.90 o 
   2  13   5     1180.98     1075.43     36.81 o 
   3  13   5        0.04        4.13     10.30 o 
   4  13   5        3.87       21.30      5.47 o 
   5  13   5        9.92       14.40      4.72 o 
   6  13   5        0.14        2.47      7.95 o 
   7  13   5       12.44       19.18      7.77 o 
  -8  14   5       38.17       42.24     10.34 o 
  -7  14   5       71.47       90.72     18.08 o 
  -6  14   5       86.46       90.21     13.85 o 
  -5  14   5      263.89      275.40     25.79 o 
  -4  14   5       14.18       18.87      6.72 o 
  -3  14   5      175.87      193.90     15.18 o 
  -2  14   5      103.80       98.83     12.62 o 
  -1  14   5      275.07      254.48     17.02 o 
   0  14   5       18.60       37.15     11.33 o 
   1  14   5        3.12       14.92      4.94 o 
   2  14   5        3.48       12.86      4.78 o 
   3  14   5      160.57      168.16     21.61 o 
   4  14   5       28.90       32.09      6.33 o 
   5  14   5        6.93        6.63      4.23 o 
   6  14   5      140.28      147.11     19.10 o 
   7  14   5        0.21       30.79      7.81 o 
  -7  15   5      116.17      123.49     31.33 o 
  -6  15   5       14.95       26.43      5.02 o 
  -5  15   5       27.32       66.23     10.29 o 
  -4  15   5       34.96       44.55     20.23 o 
  -3  15   5       15.52       25.05      4.43 o 
  -2  15   5      305.79      259.81     17.60 o 
  -1  15   5       22.35       38.62      6.93 o 
   0  15   5      286.59      242.80     16.92 o 
   1  15   5       24.30       41.13      7.34 o 
   2  15   5        0.08       11.41      4.01 o 
   3  15   5        8.64       14.66      4.19 o 
   4  15   5        6.31       23.12      7.71 o 
   5  15   5       16.85       17.98     13.11 o 
   6  15   5        0.02        9.36      4.50 o 
  -7  16   5      131.76      136.94     13.31 o 
  -6  16   5      133.69      157.99     16.09 o 
  -5  16   5      160.82      196.01     26.01 o 
  -4  16   5       48.15       45.65      7.74 o 
  -3  16   5       15.58       27.50      6.08 o 
  -2  16   5       29.42       30.23      4.90 o 
  -1  16   5       10.53       10.00      4.86 o 
   0  16   5      124.03      109.60     13.85 o 
   1  16   5      128.26      122.35     15.22 o 
   2  16   5        5.28       17.76      3.84 o 
   3  16   5        0.37        8.19      5.62 o 
   4  16   5        4.19       19.47     11.85 o 
   5  16   5        0.99       16.82      9.81 o 
  -6  17   5        2.18       27.46      5.21 o 
  -5  17   5        4.54       16.25      7.79 o 
  -4  17   5       23.38       24.82      5.81 o 
  -3  17   5        0.10       37.64     13.49 o 
  -2  17   5        9.07       13.80     12.48 o 
  -1  17   5       14.01       22.31      5.36 o 
   0  17   5       40.44       50.48      7.91 o 
   1  17   5       49.46       41.39     13.47 o 
   2  17   5       46.65       72.67      9.06 o 
   3  17   5        0.02       28.93      5.95 o 
   4  17   5       20.98       35.91      4.89 o 
   5  17   5       37.35       70.48      8.58 o 
  -5  18   5      158.11      228.21     21.05 o 
  -4  18   5       13.18       48.85      7.71 o 
  -3  18   5       32.77       33.67      7.87 o 
  -2  18   5       24.99       31.08      5.21 o 
  -1  18   5       11.31       24.34     21.99 o 
   0  18   5        3.36       20.38      6.43 o 
   1  18   5       46.36       37.35      4.46 o 
   2  18   5        0.16       28.22     12.29 o 
   3  18   5      134.36      180.37     14.56 o 
  -3  19   5       79.54       97.53      9.79 o 
  -2  19   5       10.07       22.13      8.48 o 
  -1  19   5        0.60       14.95      9.25 o 
   0  19   5       97.64       99.52     11.47 o 
   1  19   5        7.60       33.06      5.70 o 
   2  19   5       79.16      113.35      7.96 o 
 -11   0   6       26.61        6.43      5.79 o 
 -10   0   6        1.95       22.41      8.13 o 
  -9   0   6        4.71       20.19     10.24 o 
  -8   0   6     1846.95     1563.78     75.65 o 
  -7   0   6     1287.22     1174.40     62.22 o 
  -6   0   6      176.59      167.32     26.94 o 
  -5   0   6     2992.88     2872.89     82.61 o 
  -4   0   6       59.17       76.67      6.05 o 
  -3   0   6        5.39       -2.02      8.21 o 
  -2   0   6    14155.92    14826.53     89.42 o 
  -1   0   6      742.25      779.73     16.18 o 
   0   0   6     9159.58     9492.57    147.68 o 
   1   0   6      685.95      622.45     21.87 o 
   2   0   6      352.30      362.96     25.81 o 
   3   0   6       51.19       56.96     15.49 o 
   4   0   6      552.32      536.63     37.26 o 
   5   0   6      195.96      195.92     28.40 o 
   6   0   6     2617.70     2359.84     84.55 o 
   7   0   6        0.76        7.28      6.84 o 
   8   0   6       51.23       50.81     17.48 o 
   9   0   6      692.30      604.56     47.33 o 
  10   0   6       55.09       68.50     14.06 o 
 -11   1   6        0.00       -1.96      5.24 o 
 -10   1   6      160.16      189.62     24.44 o 
  -9   1   6      131.32      127.32     20.02 o 
  -8   1   6     1134.43      947.57     41.94 o 
  -7   1   6        8.07        0.16      7.24 o 
  -6   1   6      780.24      732.40     32.55 o 
  -5   1   6       31.68       58.66      5.26 o 
  -4   1   6      994.13     1005.87     28.07 o 
  -3   1   6     3271.69     3650.36     27.10 o 
  -2   1   6     4895.54     5043.70     46.19 o 
  -1   1   6     1011.70      943.77     12.30 o 
   0   1   6      199.97      216.60      8.89 o 
   1   1   6      114.31      125.26      8.03 o 
   2   1   6     1490.93     1465.29     36.26 o 
   3   1   6      463.96      445.08     22.01 o 
   4   1   6       14.82       37.52     10.55 o 
   5   1   6      297.35      256.87     19.84 o 
   6   1   6       12.17       11.48      9.04 o 
   7   1   6        0.12        8.46      8.05 o 
   8   1   6      428.65      398.03     25.67 o 
   9   1   6        4.17        0.00     14.36 o 
  10   1   6       96.75      120.33     11.71 o 
 -11   2   6      172.92      188.47     24.86 o 
 -10   2   6      372.08      300.70     27.19 o 
  -9   2   6       41.10       32.00     12.80 o 
  -8   2   6        8.48       17.41      8.69 o 
  -7   2   6      333.22      307.02     23.41 o 
  -6   2   6        0.08        5.73      3.01 o 
  -5   2   6      156.11      151.98      9.39 o 
  -4   2   6     1669.36     1724.66     28.51 o 
  -3   2   6     1115.81     1216.30     23.00 o 
  -2   2   6     4513.04     4658.20     31.61 o 
  -1   2   6      340.96      336.19      9.40 o 
   0   2   6       79.66       87.23      7.65 o 
   1   2   6      567.32      554.19     12.99 o 
   2   2   6      130.66      168.05     14.17 o 
   3   2   6        5.94       13.29      6.76 o 
   4   2   6        2.00        6.98      6.22 o 
   5   2   6      862.85      856.13     50.41 o 
   6   2   6      318.93      281.79     21.43 o 
   7   2   6      223.81      221.21     20.82 o 
   8   2   6      169.43      173.69     20.87 o 
   9   2   6      118.40      126.52     38.47 o 
  10   2   6       60.20       57.38      6.51 o 
 -11   3   6       18.30       44.32      6.19 o 
 -10   3   6       14.89       56.97     11.53 o 
  -9   3   6        0.84        7.00      5.34 o 
  -8   3   6      128.14      124.81     27.79 o 
  -7   3   6      206.11      160.70     20.00 o 
  -6   3   6     1118.15     1101.23     27.99 o 
  -5   3   6       28.79       31.40      5.64 o 
  -4   3   6     1313.50     1407.53     36.59 o 
  -3   3   6        9.58        6.06      3.56 o 
  -2   3   6      238.23      233.71      7.67 o 
  -1   3   6     2275.21     2248.94     23.91 o 
   0   3   6     1628.36     1613.30     25.36 o 
   1   3   6      901.55      948.02     17.44 o 
   2   3   6     1645.74     1617.97     39.46 o 
   3   3   6       69.31       84.16     13.23 o 
   4   3   6       23.84       28.09      9.90 o 
   5   3   6       81.07       85.53     14.85 o 
   6   3   6      248.43      287.41     21.78 o 
   7   3   6      261.15      261.20     21.60 o 
   8   3   6      150.77      202.19     18.58 o 
   9   3   6      173.52      189.53     18.27 o 
  10   3   6       25.86       64.48     15.35 o 
 -11   4   6      107.02      127.94     17.37 o 
 -10   4   6      264.85      258.37     22.27 o 
  -9   4   6       54.84       65.11     13.82 o 
  -8   4   6        7.95       28.99      9.09 o 
  -7   4   6        8.56       12.10      8.75 o 
  -6   4   6      239.13      258.87     14.15 o 
  -5   4   6       16.93       16.46      5.16 o 
  -4   4   6     2265.46     2278.30     36.31 o 
  -3   4   6       45.87       72.11      4.23 o 
  -2   4   6     2606.04     2780.46     26.61 o 
  -1   4   6      965.35      931.37     16.07 o 
   0   4   6      147.66      168.09      7.60 o 
   1   4   6      732.54      736.00     15.70 o 
   2   4   6      700.90      628.21     25.57 o 
   3   4   6      105.81      111.62     14.91 o 
   4   4   6      243.89      263.68     20.00 o 
   5   4   6       79.52      100.50     16.65 o 
   6   4   6       66.28       84.77     15.28 o 
   7   4   6      133.32      159.48     20.40 o 
   8   4   6        8.23        0.34      5.83 o 
   9   4   6       40.13       67.82     10.17 o 
 -11   5   6        6.35       -0.65      5.38 o 
 -10   5   6       37.89       53.67      9.64 o 
  -9   5   6        3.45        4.63      5.04 o 
  -8   5   6        0.42       12.32      5.26 o 
  -7   5   6      159.52      151.45     14.08 o 
  -6   5   6       76.63       67.41      9.85 o 
  -5   5   6     1187.36     1097.38     27.93 o 
  -4   5   6      193.01      185.12      8.52 o 
  -3   5   6       41.51       76.59      4.93 o 
  -2   5   6        6.02        4.17      2.64 o 
  -1   5   6      134.43      122.16      6.82 o 
   0   5   6      318.38      273.10      9.46 o 
   1   5   6        2.41        2.99      2.19 o 
   2   5   6      417.28      487.17     23.14 o 
   3   5   6       70.95       55.43     11.31 o 
   4   5   6      212.99      201.90     19.52 o 
   5   5   6        3.00       11.31      7.13 o 
   6   5   6        1.73        8.64      7.14 o 
   7   5   6      247.50      234.81     21.66 o 
   8   5   6       20.88       20.94     11.55 o 
   9   5   6       10.90       17.09     11.09 o 
 -11   6   6      266.56      300.82     25.73 o 
 -10   6   6       55.04       67.39     12.18 o 
  -9   6   6      460.99      414.71     27.59 o 
  -8   6   6      150.10      125.22     17.77 o 
  -7   6   6       32.28       43.73      8.34 o 
  -6   6   6        0.52       19.19      5.39 o 
  -5   6   6        7.33       19.23      6.17 o 
  -4   6   6      175.03      192.50      7.38 o 
  -3   6   6       88.22      109.90      6.62 o 
  -2   6   6     2030.30     2215.88     26.03 o 
  -1   6   6      350.08      372.07     10.98 o 
   0   6   6      629.24      658.40     11.48 o 
   1   6   6      106.35      121.67      6.38 o 
   2   6   6        9.52       28.70      7.20 o 
   3   6   6      829.75      859.85     33.92 o 
   4   6   6       36.38       41.73     10.62 o 
   5   6   6        5.36       10.33     10.94 o 
   6   6   6      197.22      204.37     19.76 o 
   7   6   6       30.01       53.47     10.05 o 
   8   6   6       40.17       43.74     21.22 o 
   9   6   6       72.33      102.72     10.35 o 
 -11   7   6       87.97      103.49     14.77 o 
 -10   7   6       20.79       11.35      4.28 o 
  -9   7   6       15.36        8.96      4.44 o 
  -8   7   6      634.63      614.57     32.14 o 
  -7   7   6      136.02      151.87     13.10 o 
  -6   7   6      415.76      465.24     20.21 o 
  -5   7   6      234.58      227.66     14.52 o 
  -4   7   6       29.77       50.30      4.13 o 
  -3   7   6        4.17        9.03      3.54 o 
  -2   7   6        0.18        5.15      2.39 o 
  -1   7   6      685.46      639.45     14.21 o 
   0   7   6      534.51      578.21     12.00 o 
   1   7   6     2567.30     2460.58     28.96 o 
   2   7   6      220.51      196.05     10.09 o 
   3   7   6        4.70       15.91      8.33 o 
   4   7   6       12.51       26.69      9.19 o 
   5   7   6       98.00      133.66     20.20 o 
   6   7   6        1.10        5.46      5.29 o 
   7   7   6      229.80      227.21     22.17 o 
   8   7   6      143.76      137.34     14.39 o 
   9   7   6       53.35       52.78      9.26 o 
 -10   8   6       10.95       -4.43      4.43 o 
  -9   8   6       72.89       81.03     13.92 o 
  -8   8   6     1012.89      795.71     36.71 o 
  -7   8   6      187.18      209.37     14.51 o 
  -6   8   6      538.91      495.07     20.86 o 
  -5   8   6      126.89      143.15     15.75 o 
  -4   8   6      105.60      121.74      6.69 o 
  -3   8   6      264.96      240.64      9.40 o 
  -2   8   6      988.57      981.68     21.37 o 
  -1   8   6      134.00      169.86      9.21 o 
   0   8   6     1381.20     1304.34     18.10 o 
   1   8   6       10.51       18.61      3.16 o 
   2   8   6      960.62      957.86     22.92 o 
   3   8   6        9.21        9.06      7.62 o 
   4   8   6      150.01      161.29     20.97 o 
   5   8   6        0.02       13.12      7.24 o 
   6   8   6       11.61       21.80      6.92 o 
   7   8   6       34.34       50.84      8.92 o 
   8   8   6        0.02        7.03      3.53 o 
   9   8   6       56.79       66.21     11.63 o 
 -10   9   6        5.92       20.87      7.26 o 
  -9   9   6      197.43      182.81     23.08 o 
  -8   9   6       81.67      113.61     18.97 o 
  -7   9   6       22.08       54.32      8.93 o 
  -6   9   6      756.34      675.57     22.41 o 
  -5   9   6      632.85      585.06     19.76 o 
  -4   9   6      400.34      411.44     15.71 o 
  -3   9   6      688.31      648.24     15.80 o 
  -2   9   6        4.23       15.72      3.55 o 
  -1   9   6      155.48      192.87     10.41 o 
   0   9   6      601.02      591.25     15.11 o 
   1   9   6      249.92      238.94     12.06 o 
   2   9   6       61.65       50.49      9.92 o 
   3   9   6       12.60        8.22      8.01 o 
   4   9   6      105.12       93.60     16.54 o 
   5   9   6       31.91       31.29     10.05 o 
   6   9   6       17.21       46.73     13.19 o 
   7   9   6       93.90      154.10     20.19 o 
   8   9   6       15.84       17.69      5.73 o 
  -9  10   6       23.58       33.42     10.11 o 
  -8  10   6        9.61       39.08      8.82 o 
  -7  10   6       62.17       72.63     10.21 o 
  -6  10   6      339.64      288.40     17.25 o 
  -5  10   6      190.64      215.38     16.26 o 
  -4  10   6       35.85       39.50      8.19 o 
  -3  10   6      430.51      404.53     15.23 o 
  -2  10   6       74.38       76.59      6.78 o 
  -1  10   6      146.23      180.95     10.53 o 
   0  10   6      445.23      425.36     13.50 o 
   1  10   6        1.04        2.76      4.60 o 
   2  10   6       55.82       52.45     10.73 o 
   3  10   6      472.59      438.06     27.72 o 
   4  10   6     1217.64     1121.78     44.23 o 
   5  10   6      246.60      226.93     21.09 o 
   6  10   6       26.90       26.46     14.44 o 
   7  10   6        1.71       30.57      8.92 o 
   8  10   6        9.93       34.83      9.95 o 
  -9  11   6        7.04       28.93      6.43 o 
  -8  11   6       35.23       26.79      8.48 o 
  -7  11   6      441.28      422.21     46.87 o 
  -6  11   6       61.50       68.96     13.46 o 
  -5  11   6     1465.61     1372.53     51.44 o 
  -4  11   6     2985.35     2727.63     70.21 o 
  -3  11   6       66.86       73.87     10.35 o 
  -2  11   6        0.30        1.84     12.40 o 
  -1  11   6      953.14      882.66     30.02 o 
   0  11   6        0.13        0.76      5.74 o 
   1  11   6      171.91      178.04     17.58 o 
   2  11   6      761.97      645.71     27.67 o 
   3  11   6       83.07       94.47     16.43 o 
   4  11   6       14.39       19.90     11.97 o 
   5  11   6      204.89      203.10     19.30 o 
   6  11   6      139.20      165.92     17.36 o 
   7  11   6       34.09       39.60     20.94 o 
   8  11   6        9.84        9.22      7.69 o 
  -9  12   6        0.00       16.79      6.59 o 
  -8  12   6       85.59       79.63     10.51 o 
  -7  12   6       41.21       54.89     10.16 o 
  -6  12   6      374.18      321.72     24.53 o 
  -5  12   6      344.10      289.75     23.51 o 
  -4  12   6      268.98      237.39     23.37 o 
  -3  12   6     1384.79     1362.40     37.43 o 
  -2  12   6      750.39      653.26     26.22 o 
  -1  12   6       56.94       68.54     10.99 o 
   0  12   6      635.94      518.65     30.02 o 
   1  12   6      366.66      354.18     21.07 o 
   2  12   6      249.07      294.37     19.91 o 
   3  12   6      275.23      267.78     24.90 o 
   4  12   6        5.57       34.93      8.23 o 
   5  12   6      146.13      177.94     22.27 o 
   6  12   6      198.49      247.51     31.23 o 
   7  12   6        8.03       29.08      8.03 o 
  -9  13   6        4.58        4.05      6.76 o 
  -8  13   6       17.54       14.11      5.05 o 
  -7  13   6        0.03        6.76      7.75 o 
  -6  13   6      108.89      131.77     19.35 o 
  -5  13   6      115.90      122.29     18.89 o 
  -4  13   6       29.80       44.86     12.06 o 
  -3  13   6     1103.15     1035.37     33.12 o 
  -2  13   6      419.16      353.19     19.84 o 
  -1  13   6      209.65      237.77     18.15 o 
   0  13   6        1.50        8.72      4.78 o 
   1  13   6      218.89      212.95     20.12 o 
   2  13   6      158.27      144.30     16.67 o 
   3  13   6       49.95       85.77     14.10 o 
   4  13   6      116.17      153.53     20.37 o 
   5  13   6       35.85       52.70     17.44 o 
   6  13   6       24.56       28.19      5.53 o 
   7  13   6       87.24      138.86     68.27 o 
  -8  14   6      113.15      140.25     19.72 o 
  -7  14   6      126.25      136.42     17.50 o 
  -6  14   6       36.22       53.14      9.95 o 
  -5  14   6       36.34       48.17     11.57 o 
  -4  14   6        7.58        7.22      5.44 o 
  -3  14   6       81.73       71.38     30.64 o 
  -2  14   6        5.58       15.00      4.88 o 
  -1  14   6       69.93       90.88     12.29 o 
   0  14   6       30.55       34.17      7.74 o 
   1  14   6      118.90      100.13     13.76 o 
   2  14   6        6.34       12.84      5.89 o 
   3  14   6       45.45       52.98     11.24 o 
   4  14   6        0.85       -2.22     11.45 o 
   5  14   6       41.71       45.84      8.66 o 
   6  14   6        3.28       15.28     18.81 o 
  -7  15   6       25.22       17.85      5.48 o 
  -6  15   6      119.82      122.55     23.46 o 
  -5  15   6       14.35       44.14      7.55 o 
  -4  15   6      148.21      155.86     21.92 o 
  -3  15   6       14.91       28.74     12.14 o 
  -2  15   6      456.95      475.48     33.12 o 
  -1  15   6       13.02       25.43      5.28 o 
   0  15   6      162.49      135.25     15.75 o 
   1  15   6      719.52      648.63     29.26 o 
   2  15   6       12.71       32.17     10.40 o 
   3  15   6        9.58       25.51      4.27 o 
   4  15   6        5.52       17.08      5.06 o 
   5  15   6       13.87       47.07      8.96 o 
   6  15   6        0.77       19.01      5.03 o 
  -7  16   6        5.24       21.15     18.12 o 
  -6  16   6        2.57       32.80      6.31 o 
  -5  16   6      187.46      175.04     65.03 o 
  -4  16   6        3.98       19.70      9.61 o 
  -3  16   6        1.04       31.74      6.37 o 
  -2  16   6       54.31       51.10      5.98 o 
  -1  16   6        0.06       13.57      5.93 o 
   0  16   6      220.04      238.70     17.51 o 
   1  16   6        0.01       10.01     10.68 o 
   2  16   6        7.08        8.98      6.76 o 
   3  16   6       63.13       80.00     11.93 o 
   4  16   6        3.62       31.05      4.62 o 
   5  16   6        1.43       38.23      7.36 o 
  -6  17   6       13.41       26.86      6.17 o 
  -5  17   6        4.62       10.71     10.34 o 
  -4  17   6        1.15        0.86      7.32 o 
  -3  17   6      145.46      131.23     18.99 o 
  -2  17   6       98.35      101.14     11.52 o 
  -1  17   6       14.99       25.96      5.28 o 
   0  17   6        5.64       10.94      5.40 o 
   1  17   6        5.02       20.27      7.60 o 
   2  17   6       44.36       61.22      7.98 o 
   3  17   6        2.65       14.84     12.14 o 
   4  17   6        8.95       27.83      6.72 o 
  -5  18   6        3.55       22.46     12.95 o 
  -4  18   6        7.12       32.14      9.47 o 
  -3  18   6       23.58       41.77      7.42 o 
  -2  18   6        0.11       -2.21      8.94 o 
  -1  18   6       11.84       21.24      5.52 o 
   0  18   6        4.26       31.53     12.89 o 
   1  18   6       57.43       81.62      7.68 o 
   2  18   6      111.44      139.15     11.91 o 
   3  18   6       17.78       58.74     10.28 o 
  -3  19   6      153.92      151.87     15.59 o 
  -2  19   6       20.60       23.57     10.68 o 
  -1  19   6       16.87       29.34      4.54 o 
   0  19   6        7.06       36.51      8.89 o 
   1  19   6       23.15       36.37      6.98 o 
 -11   1   7      236.76      254.14     29.40 o 
 -10   1   7        1.64        7.80      4.58 o 
  -9   1   7      140.14      144.01     21.82 o 
  -8   1   7     1826.75     1737.58     62.46 o 
  -7   1   7      280.62      277.68     27.65 o 
  -6   1   7      173.05      179.75     19.79 o 
  -5   1   7       11.56       18.89      4.08 o 
  -4   1   7       52.56       48.54      6.12 o 
  -3   1   7       93.41       97.50      4.42 o 
  -2   1   7     1306.78     1339.59     17.56 o 
  -1   1   7      781.26      746.26     13.26 o 
   0   1   7       53.62       55.67      3.77 o 
   1   1   7      431.30      392.64     13.22 o 
   2   1   7      446.04      391.49     16.51 o 
   3   1   7       87.65       95.95     14.06 o 
   4   1   7      170.99      197.40     27.71 o 
   5   1   7      135.79      135.85     18.46 o 
   6   1   7       60.92       71.43     13.58 o 
   7   1   7      266.14      245.00     24.41 o 
   8   1   7       91.44       72.83     12.55 o 
   9   1   7      205.18      194.82     18.42 o 
 -11   2   7       20.85       12.81      8.82 o 
 -10   2   7       36.01       33.01     11.33 o 
  -9   2   7       59.54       72.77     20.05 o 
  -8   2   7      178.39      150.33     21.15 o 
  -7   2   7      711.62      688.38     34.78 o 
  -6   2   7      111.98      114.41     17.06 o 
  -5   2   7       16.91       24.91      5.25 o 
  -4   2   7     1471.16     1581.69     31.23 o 
  -3   2   7     3582.87     3911.78     30.46 o 
  -2   2   7       50.66       62.04      4.51 o 
  -1   2   7     4680.29     5151.05     32.52 o 
   0   2   7     2118.77     2375.26     30.10 o 
   1   2   7      206.27      213.40      8.80 o 
   2   2   7     2758.19     2723.89     43.17 o 
   3   2   7      201.89      265.06     21.70 o 
   4   2   7      357.32      381.52     23.74 o 
   5   2   7      164.78      177.30     37.24 o 
   6   2   7      257.85      248.70     22.32 o 
   7   2   7       69.82       84.06     15.16 o 
   8   2   7      139.76      163.60     20.58 o 
   9   2   7       25.90       25.78     19.32 o 
 -11   3   7        0.85       18.43      6.25 o 
 -10   3   7       17.96       13.69      5.63 o 
  -9   3   7        1.38       13.34      6.39 o 
  -8   3   7        3.19       19.43      8.48 o 
  -7   3   7     1083.59      961.91     44.44 o 
  -6   3   7        1.01        6.09      3.69 o 
  -5   3   7      131.96      131.74      9.63 o 
  -4   3   7      420.17      415.48     15.48 o 
  -3   3   7      312.67      341.69      9.81 o 
  -2   3   7      852.50      869.74     15.04 o 
  -1   3   7     1215.50     1255.72     19.05 o 
   0   3   7       43.02       58.57      5.78 o 
   1   3   7      883.36      827.53     17.22 o 
   2   3   7       16.17       21.14      7.28 o 
   3   3   7        4.14        8.86     14.22 o 
   4   3   7      360.19      379.32     24.00 o 
   5   3   7      150.33      137.11     18.87 o 
   6   3   7       25.59       45.10     18.06 o 
   7   3   7      104.30      109.10     16.46 o 
   8   3   7        1.02        6.38      4.22 o 
   9   3   7       53.04       41.75      7.43 o 
 -11   4   7       19.73       18.38      5.58 o 
 -10   4   7       56.86       69.26     13.55 o 
  -9   4   7        2.75       20.15      6.16 o 
  -8   4   7      437.23      447.06     28.82 o 
  -7   4   7        8.41       23.66     11.59 o 
  -6   4   7       73.00       77.10     10.14 o 
  -5   4   7       53.15       61.84      8.49 o 
  -4   4   7        0.04        7.12      3.98 o 
  -3   4   7      410.93      434.42     10.38 o 
  -2   4   7       58.11       89.02      5.91 o 
  -1   4   7     1040.53     1171.86     46.61 o 
   0   4   7     3385.08     3473.01     34.08 o 
   1   4   7     2620.81     2864.44     32.44 o 
   2   4   7      658.87      718.00     28.65 o 
   3   4   7      104.88       98.90     15.00 o 
   4   4   7      294.00      289.85     21.58 o 
   5   4   7      143.79      142.40     19.81 o 
   6   4   7      129.49      111.56     17.90 o 
   7   4   7        0.27        4.00      4.42 o 
   8   4   7       87.63       87.65     14.37 o 
   9   4   7      237.21      267.54     20.11 o 
 -11   5   7      105.26      108.25     23.71 o 
 -10   5   7       30.35       20.44      7.57 o 
  -9   5   7       58.55       50.10     10.68 o 
  -8   5   7      112.58      139.69     19.76 o 
  -7   5   7      125.05      122.19     18.59 o 
  -6   5   7       33.73       35.32      7.33 o 
  -5   5   7      231.58      226.33     13.29 o 
  -4   5   7      753.55      780.41     22.57 o 
  -3   5   7     2924.90     3040.76     32.62 o 
  -2   5   7      991.04     1025.36     17.87 o 
  -1   5   7        6.88       19.82      3.82 o 
   0   5   7      228.70      238.77      9.48 o 
   1   5   7        3.94        2.69      2.40 o 
   2   5   7       65.61       66.39     11.77 o 
   3   5   7      444.27      477.18     25.55 o 
   4   5   7      245.56      268.68     21.36 o 
   5   5   7       16.82       38.73     10.72 o 
   6   5   7      167.97      186.66     22.58 o 
   7   5   7        6.90       14.09      6.59 o 
   8   5   7       20.32       25.12      7.89 o 
   9   5   7       45.00       61.61      9.82 o 
 -11   6   7        0.70       21.17     10.64 o 
 -10   6   7      219.57      272.16     22.01 o 
  -9   6   7      128.26      172.57     21.88 o 
  -8   6   7       13.51       13.80      7.67 o 
  -7   6   7       44.91       40.86     11.88 o 
  -6   6   7        0.13        7.45      5.21 o 
  -5   6   7      653.80      632.04     22.30 o 
  -4   6   7       11.66       39.03      6.49 o 
  -3   6   7      170.46      167.67      7.61 o 
  -2   6   7     1804.19     1782.60     24.33 o 
  -1   6   7      102.02       80.86      6.23 o 
   0   6   7      151.33      184.55      8.74 o 
   1   6   7      233.79      240.26      7.49 o 
   2   6   7       18.19       17.76      6.96 o 
   3   6   7        5.32        7.17      6.35 o 
   4   6   7      253.14      292.63     25.99 o 
   5   6   7       24.54       35.58     10.70 o 
   6   6   7      110.00      131.27     19.29 o 
   7   6   7      236.31      235.27     22.38 o 
   8   6   7        8.07       17.65      7.12 o 
   9   6   7        1.95       17.99      7.00 o 
 -11   7   7        3.14       30.00      9.87 o 
 -10   7   7       32.63       42.04      9.65 o 
  -9   7   7      121.48      131.30     19.09 o 
  -8   7   7       55.26       65.85     12.45 o 
  -7   7   7      214.67      241.00     15.01 o 
  -6   7   7      317.90      245.29     16.38 o 
  -5   7   7       10.17       14.44      4.49 o 
  -4   7   7      176.40      167.49     11.40 o 
  -3   7   7       79.23       78.03      5.65 o 
  -2   7   7        0.30        3.92      2.16 o 
  -1   7   7       13.34       15.00      3.06 o 
   0   7   7        7.39       18.68      4.15 o 
   1   7   7      258.24      225.16      9.09 o 
   2   7   7      167.64      171.79     14.61 o 
   3   7   7       12.21       25.69      8.69 o 
   4   7   7      128.22       99.46     16.97 o 
   5   7   7      125.00      190.16     23.94 o 
   6   7   7        9.89       11.05      6.00 o 
   7   7   7        1.13       11.62      8.05 o 
   8   7   7        6.67       10.21      5.59 o 
   9   7   7       58.25       88.31     12.95 o 
 -10   8   7        0.45        6.42     11.57 o 
  -9   8   7       84.87      104.41     20.43 o 
  -8   8   7      114.25      111.69     17.25 o 
  -7   8   7       25.53       42.77      6.80 o 
  -6   8   7       31.06       39.30      6.97 o 
  -5   8   7       80.30       70.24      8.49 o 
  -4   8   7       26.95       33.37      6.75 o 
  -3   8   7        2.75       14.87      2.66 o 
  -2   8   7       17.84       27.01      3.76 o 
  -1   8   7      288.14      315.46     11.94 o 
   0   8   7     1073.51     1108.48     20.69 o 
   1   8   7      454.10      479.86     17.41 o 
   2   8   7      181.06      213.44     17.70 o 
   3   8   7      134.53      152.72     19.59 o 
   4   8   7        6.45       -4.31      7.00 o 
   5   8   7      252.24      268.16     25.12 o 
   6   8   7       20.19        8.91     15.17 o 
   7   8   7      263.12      285.20     27.51 o 
   8   8   7        0.14        1.68      4.66 o 
 -10   9   7       17.76       22.46      7.57 o 
  -9   9   7       73.90       83.22     14.21 o 
  -8   9   7        2.86        2.23      4.09 o 
  -7   9   7      717.59      616.52     22.24 o 
  -6   9   7       95.34      107.42     10.66 o 
  -5   9   7      915.30      790.87     23.27 o 
  -4   9   7      187.80      184.36     11.49 o 
  -3   9   7     1175.79     1024.92     20.50 o 
  -2   9   7       56.98       74.27      6.55 o 
  -1   9   7       49.41       41.44      6.12 o 
   0   9   7        9.44       23.47      4.21 o 
   1   9   7       97.81       86.11      9.73 o 
   2   9   7       13.17        6.95      7.30 o 
   3   9   7      107.38      137.10     19.54 o 
   4   9   7       85.67       94.89     16.68 o 
   5   9   7      523.43      445.57     28.60 o 
   6   9   7      106.04      161.23     22.63 o 
   7   9   7       32.33       67.52     11.66 o 
   8   9   7        2.54      -10.66     10.66 o 
  -9  10   7        0.46       -4.81      4.81 o 
  -8  10   7       14.74       15.17      5.95 o 
  -7  10   7        8.22       22.69      4.13 o 
  -6  10   7        6.15       18.78      4.76 o 
  -5  10   7      209.98      200.94     15.38 o 
  -4  10   7      352.25      301.61     17.24 o 
  -3  10   7      326.99      279.88     12.90 o 
  -2  10   7       59.11       65.53      9.74 o 
  -1  10   7        7.80        6.12      5.41 o 
   0  10   7        5.72       17.60      3.86 o 
   1  10   7       73.62       85.00      8.09 o 
   2  10   7      144.02      154.11     17.07 o 
   3  10   7      183.57      204.39     23.11 o 
   4  10   7      230.24      221.78     21.21 o 
   5  10   7     1863.32     1709.84     69.32 o 
   6  10   7       25.21       25.10     32.51 o 
   7  10   7      233.67      269.62     39.44 o 
   8  10   7       47.53       76.30     10.46 o 
  -9  11   7        5.09       38.11      9.79 o 
  -7  11   7        0.71       25.51      6.12 o 
  -6  11   7      286.06      270.98     21.73 o 
  -5  11   7     1740.25     1637.62     73.87 o 
  -4  11   7      874.84      794.53     38.96 o 
  -3  11   7      426.58      368.56     18.44 o 
  -2  11   7        2.91       -2.32      3.95 o 
  -1  11   7      107.04      109.91     10.30 o 
   0  11   7        0.01        8.03      3.01 o 
   1  11   7      195.82      176.34     17.87 o 
   2  11   7      254.26      238.06     20.42 o 
   3  11   7      734.99      637.21     33.59 o 
   4  11   7       41.23       57.11     14.20 o 
   5  11   7       67.73       76.81     26.58 o 
   6  11   7      334.45      384.97     39.93 o 
   7  11   7       19.49       43.23      9.49 o 
  -9  12   7        3.56       12.86      6.96 o 
  -8  12   7       33.80       31.46      5.99 o 
  -7  12   7        8.07       14.45      7.30 o 
  -6  12   7      104.05       98.50     16.20 o 
  -5  12   7       64.61       74.49     14.64 o 
  -4  12   7        2.84       11.70      7.34 o 
  -3  12   7     1062.35     1013.12     32.40 o 
  -2  12   7       61.84       85.09     10.45 o 
  -1  12   7      226.69      195.68     16.32 o 
   0  12   7      203.04      265.18     32.87 o 
   1  12   7      480.61      452.95     23.47 o 
   2  12   7      892.54      840.00     37.78 o 
   3  12   7      118.07      133.44     19.13 o 
   4  12   7      434.08      418.02     39.38 o 
   5  12   7       55.39       57.65     11.25 o 
   6  12   7       87.67       61.53     10.81 o 
   7  12   7        0.50       12.46     10.64 o 
  -8  13   7       16.53       40.15      6.59 o 
  -7  13   7      163.53      168.45     18.20 o 
  -6  13   7        0.01        6.79      4.47 o 
  -5  13   7      123.12      147.91     32.34 o 
  -4  13   7       47.89       57.52     12.50 o 
  -3  13   7      440.08      441.66     29.70 o 
  -2  13   7      271.36      253.27     17.36 o 
  -1  13   7      552.56      453.26     24.50 o 
   0  13   7       23.56       42.07      9.75 o 
   1  13   7        1.07       12.47      5.27 o 
   2  13   7       22.13       27.84      6.54 o 
   3  13   7      347.30      320.78     23.72 o 
   4  13   7      126.66      126.80     16.96 o 
   5  13   7        4.33        5.15      5.76 o 
   6  13   7      356.06      369.22     25.05 o 
   7  13   7       56.84      103.56     40.45 o 
  -8  14   7      164.22      186.24     17.70 o 
  -7  14   7        2.01       22.31      5.20 o 
  -6  14   7       52.48       62.27      9.52 o 
  -5  14   7      159.31      161.48     23.03 o 
  -4  14   7       11.56       12.35     15.07 o 
  -3  14   7        3.13       13.94      8.17 o 
  -2  14   7        0.69       16.91      6.62 o 
  -1  14   7      122.99      121.60     14.67 o 
   0  14   7       66.13       86.86     12.69 o 
   1  14   7      901.46      826.65     32.82 o 
   2  14   7       30.87       38.33      7.41 o 
   3  14   7      224.22      228.04     25.37 o 
   4  14   7      126.71      148.81     19.75 o 
   5  14   7       10.17       15.36      5.38 o 
   6  14   7        6.59       37.76      7.10 o 
  -7  15   7        7.38       28.60      5.30 o 
  -6  15   7       49.24       80.39     10.91 o 
  -5  15   7        4.86       -6.20      6.72 o 
  -4  15   7       68.56       82.01     15.80 o 
  -3  15   7      118.20      116.40     19.03 o 
  -2  15   7      187.72      181.35     14.65 o 
  -1  15   7       48.92       53.29      7.39 o 
   0  15   7       46.51       48.15      8.29 o 
   1  15   7      121.52      151.80     17.07 o 
   2  15   7       81.91       99.63     13.32 o 
   3  15   7        0.86       23.81     13.09 o 
   4  15   7        5.72       24.12     16.83 o 
   5  15   7        3.69       12.85      4.77 o 
  -6  16   7        2.17       34.56      8.27 o 
  -5  16   7       43.43       63.92     17.56 o 
  -4  16   7        1.47        8.78      4.76 o 
  -3  16   7       11.83       20.34      8.11 o 
  -2  16   7        0.00       19.81      6.56 o 
  -1  16   7       91.72       81.99     10.31 o 
   0  16   7       72.64       63.77      9.33 o 
   1  16   7        1.91        0.83     11.27 o 
   2  16   7        8.81        5.32      8.90 o 
   3  16   7        0.51       15.91      4.13 o 
   4  16   7       18.06       44.99      8.17 o 
   5  16   7        1.09       22.48      5.23 o 
  -6  17   7       78.26       79.37     12.58 o 
  -5  17   7       11.86       31.26     26.52 o 
  -4  17   7       51.75       62.20     18.08 o 
  -3  17   7        9.58       12.23      4.82 o 
  -2  17   7       15.05       21.02     23.48 o 
  -1  17   7       27.48       27.77      5.03 o 
   0  17   7       10.68       19.64      4.50 o 
   1  17   7        2.98       14.40      5.34 o 
   2  17   7       23.66       45.28     10.09 o 
   3  17   7        0.18        8.90      5.91 o 
   4  17   7        0.08       18.25      6.92 o 
  -4  18   7       43.95       56.71      8.81 o 
  -3  18   7        7.82       25.29      5.32 o 
  -2  18   7        5.57       10.68      5.97 o 
  -1  18   7        4.56       12.47      7.92 o 
   0  18   7        7.21       14.76      8.10 o 
   1  18   7        1.02       12.81      4.70 o 
   2  18   7       33.63       32.46      5.76 o 
  -2  19   7       51.66       65.58      9.45 o 
  -1  19   7       19.74       39.81     10.82 o 
   0  19   7        0.11       16.71      4.92 o 
 -11   0   8      190.43      229.18     39.97 o 
 -10   0   8      149.26      137.38     28.88 o 
  -9   0   8      139.24      176.63     33.50 o 
  -8   0   8     2611.96     2429.95     97.37 o 
  -7   0   8       38.40       20.07     16.18 o 
  -6   0   8       72.51       89.53     23.06 o 
  -5   0   8       42.76       91.02     21.12 o 
  -4   0   8      417.63      439.48     13.37 o 
  -3   0   8     5826.67     6004.93    111.25 o 
  -2   0   8       68.07       93.53      6.16 o 
  -1   0   8     9407.04     9643.73     65.70 o 
   0   0   8       80.68      101.63      7.17 o 
   1   0   8     7887.82     8204.05     90.14 o 
   2   0   8      691.72      631.01     26.86 o 
   3   0   8     1044.83     1091.02     53.08 o 
   4   0   8       10.94       -7.97      7.97 o 
   5   0   8       80.99      115.74     26.42 o 
   6   0   8      129.35      153.93     28.72 o 
   7   0   8      715.86      662.93     49.80 o 
   8   0   8       62.98       70.92     15.33 o 
   9   0   8      143.46      139.29     24.56 o 
 -11   1   8        7.05       15.10     11.10 o 
 -10   1   8       37.10       37.92      9.06 o 
  -9   1   8       91.94      106.30     19.19 o 
  -8   1   8      264.38      312.93     29.09 o 
  -7   1   8      816.96      753.11     37.17 o 
  -6   1   8     1104.84     1159.52     52.87 o 
  -5   1   8      150.49      185.82      9.04 o 
  -4   1   8      172.53      154.56      8.55 o 
  -3   1   8     5435.17     5518.57     40.82 o 
  -2   1   8        7.34        8.78      2.93 o 
  -1   1   8        6.76       15.32      3.65 o 
   0   1   8      495.89      497.04     13.63 o 
   1   1   8     1189.55     1247.16     24.73 o 
   2   1   8     1709.95     1713.59     30.93 o 
   3   1   8        3.95        6.97      5.74 o 
   4   1   8       19.05       21.77      8.59 o 
   5   1   8     3541.99     3407.15     74.63 o 
   6   1   8        0.41        3.40      4.81 o 
   7   1   8      273.80      292.63     22.48 o 
   8   1   8       48.83       66.58     14.46 o 
   9   1   8        3.51       11.78      5.66 o 
 -11   2   8        3.99        7.12      8.15 o 
 -10   2   8       40.07       41.75     11.82 o 
  -9   2   8       87.17       90.49     17.10 o 
  -8   2   8       65.81       69.16     15.53 o 
  -7   2   8      116.88       94.03     18.08 o 
  -6   2   8        7.93       35.89     11.82 o 
  -5   2   8       71.74       67.63      5.92 o 
  -4   2   8      572.19      505.45     16.68 o 
  -3   2   8      263.61      304.06     11.39 o 
  -2   2   8       24.67       39.23      3.66 o 
  -1   2   8       94.08      114.50      4.60 o 
   0   2   8     1375.47     1390.58     21.64 o 
   1   2   8     1563.71     1599.33     24.54 o 
   2   2   8     1145.31     1127.72     29.15 o 
   3   2   8      329.27      295.05     20.13 o 
   4   2   8      268.81      289.66     21.06 o 
   5   2   8      147.52      166.75     21.28 o 
   6   2   8        4.64        7.09      4.94 o 
   7   2   8       66.87       73.73     15.92 o 
   8   2   8       78.10       92.41     13.89 o 
   9   2   8       91.04       99.13     26.92 o 
 -11   3   8       61.64       95.93     15.32 o 
 -10   3   8       81.26      108.17     18.32 o 
  -9   3   8        0.16        3.74     13.55 o 
  -8   3   8       37.48       41.36     11.76 o 
  -7   3   8      846.10      759.47     38.43 o 
  -6   3   8       46.15       46.41     12.86 o 
  -5   3   8      402.12      396.19     17.41 o 
  -4   3   8      299.30      306.07     14.65 o 
  -3   3   8      978.86     1003.12     20.91 o 
  -2   3   8        0.11        6.15      1.97 o 
  -1   3   8       13.20       24.41      3.85 o 
   0   3   8      301.11      284.32     10.37 o 
   1   3   8      374.33      274.53     10.62 o 
   2   3   8       19.66       17.79      5.27 o 
   3   3   8      251.46      254.62     19.31 o 
   4   3   8      159.13      168.45     20.11 o 
   5   3   8       33.54       48.37     16.06 o 
   6   3   8       11.78       22.02     11.63 o 
   7   3   8        7.14       12.76      9.73 o 
   8   3   8       36.38       32.76      6.83 o 
   9   3   8        7.66       -3.74      5.11 o 
 -11   4   8        9.19       18.97      5.56 o 
 -10   4   8       18.43       41.95     22.53 o 
  -9   4   8        8.41       27.91     17.25 o 
  -8   4   8       31.79       56.35     13.43 o 
  -7   4   8      272.31      271.93     25.74 o 
  -6   4   8       42.01       39.56     12.45 o 
  -5   4   8        4.53        6.63      4.72 o 
  -4   4   8       43.02      100.75      9.00 o 
  -3   4   8     4812.20     4823.14     52.95 o 
  -2   4   8      139.03      131.24      7.09 o 
  -1   4   8        5.69        7.92      2.79 o 
   0   4   8        6.95       16.78      4.06 o 
   1   4   8     3084.26     3155.27     35.95 o 
   2   4   8      112.63      122.37     12.37 o 
   3   4   8       13.61       12.92      6.71 o 
   4   4   8       18.36       39.19     12.09 o 
   5   4   8       64.51       66.83     13.99 o 
   6   4   8      219.39      251.83     21.16 o 
   7   4   8       81.45       97.86     15.25 o 
   8   4   8       17.00       34.49      5.16 o 
   9   4   8       52.41       68.16      9.17 o 
 -11   5   8       46.18       43.33     16.06 o 
 -10   5   8        4.02       17.09      5.03 o 
  -9   5   8       42.22       45.26     10.24 o 
  -8   5   8       15.65       39.86     10.32 o 
  -7   5   8       92.53      119.22     24.37 o 
  -6   5   8       53.20       55.51      8.81 o 
  -5   5   8        0.94        8.19      3.80 o 
  -4   5   8        9.97       12.64      4.09 o 
  -3   5   8      303.47      298.58     14.09 o 
  -2   5   8     1953.73     2036.85     26.40 o 
  -1   5   8       32.96       41.75      5.22 o 
   0   5   8      809.11      804.43     17.64 o 
   1   5   8       97.88      107.84      7.81 o 
   2   5   8        0.00        1.82      3.53 o 
   3   5   8       56.20       40.94     16.22 o 
   4   5   8      393.25      358.80     25.36 o 
   5   5   8        0.26        8.48      6.87 o 
   6   5   8       47.52       60.27     24.74 o 
   7   5   8       27.23       27.12      6.51 o 
   8   5   8        2.80        3.55     15.55 o 
   9   5   8       10.34       21.16     22.74 o 
 -11   6   8        7.55       -1.70      6.07 o 
 -10   6   8      174.40      183.53     23.57 o 
  -9   6   8       16.54       34.62      8.44 o 
  -8   6   8       17.25       41.20      9.84 o 
  -7   6   8       80.97       78.72     15.56 o 
  -6   6   8       91.29      100.56     11.97 o 
  -5   6   8      104.98      127.03     10.22 o 
  -4   6   8        7.48        6.56      4.47 o 
  -3   6   8      389.73      382.59     11.39 o 
  -2   6   8       31.76       32.93      4.57 o 
  -1   6   8        0.34        5.56      3.93 o 
   0   6   8      146.57      138.67      8.18 o 
   1   6   8      726.66      758.42     18.38 o 
   2   6   8      148.01      187.58     19.17 o 
   3   6   8      263.34      312.89     33.96 o 
   4   6   8       48.81       65.96     14.74 o 
   5   6   8       83.10       75.55     14.57 o 
   6   6   8       83.13       70.77     13.84 o 
   7   6   8      239.27      241.11     22.98 o 
   8   6   8      155.11      186.74     18.64 o 
 -10   7   8       45.76       58.05      8.74 o 
  -9   7   8       76.82       90.60     15.88 o 
  -8   7   8     1054.24      987.52     42.19 o 
  -7   7   8        0.59       -3.57     16.89 o 
  -6   7   8       64.70       55.84      8.83 o 
  -5   7   8       75.38       90.36     16.60 o 
  -4   7   8      306.38      263.51     13.27 o 
  -3   7   8      104.03      137.67      7.53 o 
  -2   7   8     1869.80     1863.66     46.55 o 
  -1   7   8        9.45       14.73      3.18 o 
   0   7   8      561.37      572.17     15.49 o 
   1   7   8       51.65       63.04      8.27 o 
   2   7   8        2.72        4.03      4.70 o 
   3   7   8        6.41       20.06      8.71 o 
   4   7   8      109.93       98.48     16.61 o 
   5   7   8      275.20      271.87     25.05 o 
   6   7   8       42.38       69.47     13.95 o 
   7   7   8      386.48      377.07     26.49 o 
   8   7   8       30.49       54.26      7.83 o 
 -10   8   8      104.16      111.78     16.39 o 
  -9   8   8        7.31       17.21      4.98 o 
  -8   8   8      369.83      302.44     22.33 o 
  -7   8   8      283.48      241.01     19.54 o 
  -6   8   8      692.56      629.71     21.80 o 
  -5   8   8      542.25      532.89     19.34 o 
  -4   8   8      156.30      162.86     12.36 o 
  -3   8   8       90.26       98.04      6.82 o 
  -2   8   8       37.72       44.63      5.23 o 
  -1   8   8        4.62        6.49      2.64 o 
   0   8   8      160.17      154.54      8.68 o 
   1   8   8     1827.79     1874.33     46.51 o 
   2   8   8       56.08       40.27      9.56 o 
   3   8   8      337.84      335.07     23.79 o 
   4   8   8      375.91      363.39     26.10 o 
   5   8   8       19.02       42.60     13.96 o 
   6   8   8       75.84      107.02     22.09 o 
   7   8   8      352.22      319.69     24.82 o 
   8   8   8       60.59       77.27     12.94 o 
 -10   9   8        7.23       37.52     11.29 o 
  -9   9   8       35.12       45.18     10.01 o 
  -8   9   8      646.09      578.55     41.55 o 
  -7   9   8      101.29      125.97     12.24 o 
  -6   9   8     1082.88     1014.31     27.99 o 
  -5   9   8       27.05       45.36      6.96 o 
  -4   9   8      473.32      455.95     17.64 o 
  -3   9   8      458.47      421.40     13.34 o 
  -2   9   8       32.72       36.37      5.00 o 
  -1   9   8       52.40       64.89      7.83 o 
   0   9   8      107.62       93.90     11.87 o 
   1   9   8     1291.25     1212.07     29.45 o 
   2   9   8      442.40      422.70     30.12 o 
   3   9   8       34.49       31.97     10.06 o 
   4   9   8      637.92      581.23     32.76 o 
   5   9   8       93.55      101.86     25.89 o 
   6   9   8      527.79      588.57     38.90 o 
   7   9   8        5.44        6.97      5.65 o 
   8   9   8       19.71       22.54     16.47 o 
 -10  10   8        2.63       33.66      5.87 o 
  -9  10   8       13.59       25.41      4.52 o 
  -8  10   8       49.28       56.95      9.78 o 
  -7  10   8       54.19       47.93     12.18 o 
  -6  10   8       11.77       22.80      5.22 o 
  -5  10   8      830.20      715.87     27.49 o 
  -4  10   8       71.47       87.96     11.80 o 
  -3  10   8     1419.39     1250.14     27.93 o 
  -2  10   8       55.08       93.36     11.28 o 
  -1  10   8       87.68      112.45     16.30 o 
   0  10   8        0.03        6.53      2.98 o 
   1  10   8     1191.40     1097.77     28.81 o 
   2  10   8      108.26      107.16     14.98 o 
   3  10   8      343.18      364.93     25.68 o 
   4  10   8        0.95       25.33     11.59 o 
   5  10   8        0.96        3.02      6.76 o 
   6  10   8      235.02      242.18     28.80 o 
   7  10   8       10.50       34.98     27.29 o 
  -9  11   8        1.01       35.20      9.55 o 
  -8  11   8        9.39       16.14      8.94 o 
  -7  11   8       60.12       93.76     14.07 o 
  -6  11   8      161.83      219.94     21.15 o 
  -5  11   8       94.44       94.89     12.72 o 
  -4  11   8       13.63       26.34      4.61 o 
  -3  11   8      308.67      270.11     16.00 o 
  -2  11   8      661.47      603.79     19.67 o 
  -1  11   8       72.57       61.57      7.77 o 
   0  11   8      217.50      191.11     12.24 o 
   1  11   8      202.13      236.46     26.37 o 
   2  11   8       92.35       95.72     14.08 o 
   3  11   8      138.58      177.42     22.44 o 
   4  11   8     1605.84     1429.63     53.21 o 
   5  11   8      392.05      388.93     30.44 o 
   6  11   8        2.27       17.50     12.68 o 
   7  11   8       34.28       68.19     11.92 o 
  -9  12   8       12.24       13.47      7.20 o 
  -8  12   8        2.92       -5.74      5.74 o 
  -7  12   8        0.95       10.63      5.99 o 
  -6  12   8        0.26       29.57     10.05 o 
  -5  12   8       88.69       90.27     16.40 o 
  -4  12   8      197.39      224.38     26.53 o 
  -3  12   8      621.83      578.99     36.81 o 
  -2  12   8       90.12      101.85     10.08 o 
  -1  12   8      875.04      773.70     31.03 o 
   0  12   8        4.61       12.52      6.84 o 
   1  12   8     1708.01     1532.26     43.39 o 
   2  12   8       54.14       74.89     11.60 o 
   3  12   8        2.89        6.71      8.94 o 
   4  12   8      227.10      223.11     25.58 o 
   5  12   8       32.84       23.75      8.50 o 
   6  12   8      126.59      174.28     31.15 o 
   7  12   8        3.30       32.37      7.13 o 
  -8  13   8        8.95       18.65      7.85 o 
  -7  13   8        5.47       28.19      5.40 o 
  -6  13   8       17.46       28.61      7.28 o 
  -5  13   8        3.15       25.84      9.35 o 
  -4  13   8       27.69       64.07     12.90 o 
  -3  13   8      220.88      260.73     28.19 o 
  -2  13   8       38.67       44.73      7.59 o 
  -1  13   8       19.82       32.53      6.30 o 
   0  13   8        4.65       15.99      7.23 o 
   1  13   8       48.89       56.76      9.46 o 
   2  13   8       40.97       47.33      8.89 o 
   3  13   8       97.73       96.14     15.16 o 
   4  13   8      107.70      122.48     16.86 o 
   5  13   8        0.05        4.59      4.42 o 
   6  13   8      145.45      172.32     21.07 o 
  -8  14   8       17.88       15.37      9.71 o 
  -7  14   8       25.88       45.81      7.66 o 
  -6  14   8       24.19       26.12     12.38 o 
  -5  14   8       38.24       40.38     17.13 o 
  -4  14   8       43.26       74.38     12.97 o 
  -3  14   8       42.40       51.66     11.91 o 
  -2  14   8      139.63      116.56     13.32 o 
  -1  14   8      297.68      275.36     19.40 o 
   0  14   8      492.89      427.39     22.92 o 
   1  14   8      256.47      241.34     17.60 o 
   2  14   8       14.59       31.18      6.49 o 
   3  14   8      253.03      262.20     23.90 o 
   4  14   8      444.35      414.55     27.32 o 
   5  14   8       62.72       84.39     10.32 o 
   6  14   8       14.57       40.90     12.48 o 
  -7  15   8        1.43       13.42      5.25 o 
  -6  15   8       12.32       21.75      5.20 o 
  -5  15   8       65.96       76.92     12.23 o 
  -4  15   8        1.84       28.96      7.36 o 
  -3  15   8      226.55      216.49     53.38 o 
  -2  15   8       72.46       85.50     15.57 o 
  -1  15   8      380.31      348.13     20.28 o 
   0  15   8      360.05      341.48     21.91 o 
   1  15   8      466.08      388.37     22.28 o 
   2  15   8       14.65       22.87      8.09 o 
   3  15   8        8.89       23.95      9.28 o 
   4  15   8       30.46       49.12      7.12 o 
   5  15   8      148.74      184.85     21.43 o 
  -6  16   8       66.94       88.25     33.80 o 
  -5  16   8        3.04        3.40      4.42 o 
  -4  16   8        0.27       31.54      6.45 o 
  -3  16   8        8.01       30.10      6.93 o 
  -2  16   8        0.58        4.52      4.58 o 
  -1  16   8       62.05       83.07     12.63 o 
   0  16   8        0.87       10.99      3.34 o 
   1  16   8        8.35       20.30      4.85 o 
   2  16   8       58.34       83.49     16.67 o 
   3  16   8        0.81        3.60      7.28 o 
   4  16   8       34.84       86.86     12.36 o 
  -5  17   8        1.42       18.18     11.63 o 
  -4  17   8      178.42      215.35     21.78 o 
  -3  17   8       10.02       29.68      6.43 o 
  -2  17   8       14.14       31.34      6.49 o 
  -1  17   8        2.89        9.97      4.70 o 
   0  17   8        2.99       22.77      4.37 o 
   1  17   8        8.67       30.92      4.68 o 
   2  17   8       20.65       41.80      6.53 o 
   3  17   8       28.72       25.14      6.23 o 
  -4  18   8       16.50       38.48      9.67 o 
  -3  18   8        2.69       10.87     10.62 o 
  -2  18   8       20.84       37.47      9.30 o 
  -1  18   8       36.41       53.00     10.16 o 
   0  18   8        0.08       -2.05      4.07 o 
   1  18   8       10.99        1.86      7.08 o 
   2  18   8       13.86       28.60      4.38 o 
 -11   1   9        3.22        3.88      5.16 o 
 -10   1   9       24.96       47.33     10.53 o 
  -9   1   9       19.63       26.19     12.24 o 
  -8   1   9      156.22      191.35     24.31 o 
  -7   1   9       65.59       88.20     17.96 o 
  -6   1   9        9.81       -2.23     10.88 o 
  -5   1   9      121.79      145.49     18.83 o 
  -4   1   9     1079.42     1085.49     25.47 o 
  -3   1   9     1695.70     1774.18     24.23 o 
  -2   1   9      404.52      397.11      9.53 o 
  -1   1   9     2959.88     2971.56     26.33 o 
   0   1   9     2995.18     3052.04     33.00 o 
   1   1   9     8205.26     8218.59     67.46 o 
   2   1   9      215.62      219.40     11.85 o 
   3   1   9        7.65       11.60      4.89 o 
   4   1   9        0.05        6.20      9.37 o 
   5   1   9      453.80      513.02     39.44 o 
   6   1   9        2.72        4.58      4.63 o 
   7   1   9        2.98       25.65      6.94 o 
   8   1   9        0.26       12.63      4.53 o 
   9   1   9       30.65       37.91     14.32 o 
 -11   2   9       65.80       81.42     12.69 o 
 -10   2   9       12.58        8.94      6.55 o 
  -9   2   9       21.52       32.97     10.21 o 
  -8   2   9      161.41      167.24     22.50 o 
  -7   2   9        3.25        6.71     12.14 o 
  -6   2   9       56.42       49.78     21.42 o 
  -5   2   9      665.90      616.95     18.98 o 
  -4   2   9       16.29       28.44      4.95 o 
  -3   2   9       46.86       52.09      4.54 o 
  -2   2   9       60.67       68.63      4.15 o 
  -1   2   9      203.89      186.54      6.56 o 
   0   2   9     2636.19     2656.07     45.30 o 
   1   2   9      588.42      554.24     17.93 o 
   2   2   9     1673.12     1683.59     32.32 o 
   3   2   9      589.69      561.30     28.02 o 
   4   2   9       40.38       58.54     12.55 o 
   5   2   9      126.69      163.61     26.07 o 
   6   2   9      140.50      139.86     19.89 o 
   7   2   9      151.97      208.74     24.06 o 
   8   2   9       16.16       17.45      7.89 o 
   9   2   9        0.10       24.18      5.24 o 
 -11   3   9       26.15       46.37     17.07 o 
 -10   3   9       25.21       39.80     21.99 o 
  -9   3   9       41.73       27.95     10.54 o 
  -8   3   9      202.92      198.31     23.88 o 
  -7   3   9      133.97      107.31     19.16 o 
  -6   3   9      837.48      734.39     43.21 o 
  -5   3   9       74.15      107.97      8.89 o 
  -4   3   9        4.56       18.75      4.71 o 
  -3   3   9      623.06      578.70     13.00 o 
  -2   3   9      319.83      310.07     11.58 o 
  -1   3   9     1106.16     1176.36     20.49 o 
   0   3   9      214.11      178.75      8.68 o 
   1   3   9      949.80      974.37     22.75 o 
   2   3   9      979.57      907.48     28.05 o 
   3   3   9      285.37      290.90     21.06 o 
   4   3   9      149.96      178.55     21.26 o 
   5   3   9       52.99       71.27     13.99 o 
   6   3   9      139.00      157.59     21.61 o 
   7   3   9       17.77       47.53     10.98 o 
   8   3   9        7.69       15.43      4.79 o 
   9   3   9       17.04       38.07      5.71 o 
 -11   4   9        3.19       10.47      5.08 o 
 -10   4   9       51.27       76.50     18.39 o 
  -9   4   9       35.26       33.10     10.42 o 
  -8   4   9      162.41      174.70     22.22 o 
  -7   4   9      367.74      343.99     26.27 o 
  -6   4   9      349.87      313.56     24.08 o 
  -5   4   9       59.75       59.58      8.83 o 
  -4   4   9     2172.14     2155.26     34.24 o 
  -3   4   9      133.44      140.60      8.58 o 
  -2   4   9     1761.44     1781.98     38.69 o 
  -1   4   9     1395.20     1437.50     23.30 o 
   0   4   9        6.78       12.84      3.31 o 
   1   4   9       61.08       66.56      6.89 o 
   2   4   9       63.94       66.21      9.82 o 
   3   4   9        3.97        2.02      4.98 o 
   4   4   9       42.67       55.66     12.43 o 
   5   4   9      147.02      172.70     22.44 o 
   6   4   9       18.44       24.21     10.48 o 
   7   4   9        0.29        9.23     10.38 o 
   8   4   9        0.53        2.38      6.88 o 
 -11   5   9        0.10       23.82      6.82 o 
 -10   5   9       82.41      113.27     29.35 o 
  -9   5   9       89.44      107.39     17.24 o 
  -8   5   9      260.74      259.33     42.76 o 
  -7   5   9      147.31      150.56     20.68 o 
  -6   5   9      130.11      111.58     18.14 o 
  -5   5   9       90.17       92.44     11.06 o 
  -4   5   9      212.43      186.64     11.14 o 
  -3   5   9      197.96      196.21      8.25 o 
  -2   5   9       11.49       19.22      3.49 o 
  -1   5   9       46.80       65.29      6.54 o 
   0   5   9        2.31        6.79      2.49 o 
   1   5   9       85.42       99.60      8.68 o 
   2   5   9      623.84      593.59     23.39 o 
   3   5   9       44.94       36.76     10.71 o 
   4   5   9        0.97       21.24      8.23 o 
   5   5   9      181.87      182.32     22.95 o 
   6   5   9       71.79       97.89     26.44 o 
   7   5   9       58.35       59.14     10.06 o 
   8   5   9       20.37       20.88     10.72 o 
 -11   6   9       54.55       74.51     10.87 o 
 -10   6   9       27.87       34.74     11.79 o 
  -9   6   9        0.53       11.12      5.24 o 
  -8   6   9       18.96       23.83     12.64 o 
  -7   6   9       95.77       99.87     16.88 o 
  -6   6   9        8.96       12.40      5.73 o 
  -5   6   9        0.08        3.86      3.89 o 
  -4   6   9      296.70      272.99     13.33 o 
  -3   6   9        1.83       12.51      5.07 o 
  -2   6   9      570.46      517.94     14.35 o 
  -1   6   9      888.36      821.21     18.55 o 
   0   6   9       25.26       49.39      6.25 o 
   1   6   9       71.68       79.74      7.91 o 
   2   6   9      186.82      209.83     15.59 o 
   3   6   9       59.27       68.32     14.27 o 
   4   6   9       10.01       11.18      7.94 o 
   5   6   9       26.27       14.74      7.65 o 
   6   6   9       24.44       16.86      7.48 o 
   7   6   9        4.37       24.30      5.44 o 
   8   6   9       29.78       17.62     10.50 o 
 -10   7   9       69.89       98.98     15.60 o 
  -9   7   9        3.69       16.55      5.72 o 
  -8   7   9      513.32      476.49     29.75 o 
  -7   7   9        2.25       16.25      8.23 o 
  -6   7   9        5.46       11.79      4.14 o 
  -5   7   9       40.06       42.87      7.71 o 
  -4   7   9       75.17       90.07      9.84 o 
  -3   7   9      148.18      180.40      8.83 o 
  -2   7   9       23.78       22.71      3.82 o 
  -1   7   9      309.50      317.20     12.61 o 
   0   7   9        0.27        3.68      2.10 o 
   1   7   9      718.75      729.63     19.07 o 
   2   7   9      281.73      286.13     22.00 o 
   3   7   9       44.57       34.71     11.15 o 
   4   7   9       12.16       34.91     14.08 o 
   5   7   9      470.22      449.63     34.93 o 
   6   7   9       23.90       19.35      8.43 o 
   7   7   9      279.20      290.38     22.63 o 
   8   7   9        0.71        4.59      5.82 o 
 -10   8   9        0.56        5.13     20.13 o 
  -9   8   9        7.58        9.10      4.37 o 
  -8   8   9      416.64      344.10     24.86 o 
  -7   8   9      185.81      181.70     17.59 o 
  -6   8   9      136.57      150.70     13.09 o 
  -5   8   9       91.72      112.75     12.05 o 
  -4   8   9      745.77      733.52     24.86 o 
  -3   8   9      277.08      260.34     14.47 o 
  -2   8   9        3.31       12.41      2.75 o 
  -1   8   9      108.92      108.54      7.74 o 
   0   8   9       17.00       17.17      4.94 o 
   1   8   9        0.03       -0.40      2.84 o 
   2   8   9        1.72        0.55     10.40 o 
   3   8   9       13.19       25.58      8.93 o 
   4   8   9      302.83      231.86     22.16 o 
   5   8   9       13.09       30.19      6.55 o 
   6   8   9       41.03       58.75      9.02 o 
   7   8   9       47.39       49.11     10.90 o 
   8   8   9       11.76        7.51      5.73 o 
 -10   9   9        0.00       31.26     14.22 o 
  -9   9   9        6.93       22.94      4.90 o 
  -8   9   9        4.00        6.89      5.83 o 
  -7   9   9      181.30      183.01     16.01 o 
  -6   9   9        9.14       15.70      3.90 o 
  -5   9   9       53.25       70.79      9.12 o 
  -4   9   9       89.75       75.50      9.17 o 
  -3   9   9       96.06      117.14     10.78 o 
  -2   9   9      376.68      347.91     14.28 o 
  -1   9   9        1.12        6.98      3.93 o 
   0   9   9       23.41       27.42      7.86 o 
   1   9   9      269.23      249.66     13.87 o 
   2   9   9      133.36      151.88     17.01 o 
   3   9   9      289.95      275.04     34.77 o 
   4   9   9      188.26      220.11     25.12 o 
   5   9   9      301.32      327.42     47.39 o 
   6   9   9      288.97      339.18     64.40 o 
   7   9   9      108.49      111.23     23.00 o 
  -9  10   9      141.00      100.28     14.59 o 
  -8  10   9        2.86       17.64      9.20 o 
  -7  10   9      225.27      224.24     21.91 o 
  -6  10   9       67.97       67.44     18.14 o 
  -5  10   9      155.32      179.21     14.82 o 
  -4  10   9      358.73      309.57     17.81 o 
  -3  10   9     1545.30     1409.12     37.77 o 
  -2  10   9        0.22       13.08      6.03 o 
  -1  10   9      305.61      281.44     13.90 o 
   0  10   9      644.80      575.83     25.92 o 
   1  10   9       45.28       58.57      8.26 o 
   2  10   9      793.95      715.86     35.48 o 
   3  10   9       83.10       83.38     15.60 o 
   4  10   9      173.82      203.26     24.23 o 
   5  10   9      292.04      258.30     40.82 o 
   6  10   9       34.02       51.21      8.91 o 
   7  10   9       48.67       96.46     26.07 o 
  -9  11   9        7.13       27.67      7.97 o 
  -8  11   9       66.97      106.07     21.85 o 
  -7  11   9        7.50       26.47     12.66 o 
  -6  11   9      241.85      215.41     15.92 o 
  -5  11   9       62.57       60.12      9.48 o 
  -4  11   9      501.95      450.01     21.50 o 
  -3  11   9      256.10      235.42     14.85 o 
  -2  11   9        9.31       23.03      4.64 o 
  -1  11   9       89.74      109.67     10.59 o 
   0  11   9       66.16       74.45      9.85 o 
   1  11   9       87.92       74.43      9.07 o 
   2  11   9      160.40      176.02     18.65 o 
   3  11   9       19.78       26.79      7.45 o 
   4  11   9       62.55       64.90     13.02 o 
   5  11   9       32.59       46.50      8.62 o 
   6  11   9        2.64        5.21      6.06 o 
   7  11   9       17.28       28.33      6.94 o 
  -9  12   9        9.97       19.86      7.52 o 
  -8  12   9        0.35       -6.88      6.88 o 
  -7  12   9        0.28       15.18      4.43 o 
  -6  12   9       31.11       22.05      5.36 o 
  -5  12   9      173.56      193.11     24.11 o 
  -4  12   9     1115.86     1000.57     45.63 o 
  -3  12   9       97.69      116.03     18.64 o 
  -2  12   9        3.65       12.68      4.66 o 
  -1  12   9        8.23       31.43      6.14 o 
   0  12   9       29.74       41.07      8.17 o 
   1  12   9        5.67       28.21     10.53 o 
   2  12   9      463.85      407.26     22.75 o 
   3  12   9       56.70       75.96     13.31 o 
   4  12   9      107.63      148.49     19.92 o 
   5  12   9        3.68       -1.45      4.82 o 
   6  12   9        1.23        6.63      5.37 o 
  -8  13   9        8.15       21.52      7.24 o 
  -7  13   9       30.47       47.16     12.36 o 
  -6  13   9       26.68       31.35      6.86 o 
  -5  13   9       20.76       30.82      6.88 o 
  -4  13   9        0.59        2.96      4.54 o 
  -3  13   9       15.91       14.76      8.92 o 
  -2  13   9      503.09      456.94     21.93 o 
  -1  13   9      715.71      647.93     27.44 o 
   0  13   9      819.80      791.18     31.20 o 
   1  13   9     1578.75     1438.64     43.60 o 
   2  13   9        0.00       13.91      4.65 o 
   3  13   9      240.77      254.43     23.61 o 
   4  13   9       66.26       74.30     11.41 o 
   5  13   9       50.20       57.04     15.49 o 
   6  13   9        1.43       24.35      8.33 o 
  -8  14   9      113.06      155.43     20.35 o 
  -7  14   9       20.39       38.08     12.54 o 
  -6  14   9       17.19       30.00      6.73 o 
  -5  14   9        0.11       12.14      5.39 o 
  -4  14   9        4.43        8.75     10.42 o 
  -3  14   9       16.97       15.13     10.82 o 
  -2  14   9      333.71      289.14     24.83 o 
  -1  14   9      312.32      282.26     21.37 o 
   0  14   9       18.53       22.57      5.57 o 
   1  14   9       65.09       84.28     11.73 o 
   2  14   9       16.75       42.12     15.35 o 
   3  14   9       23.88       44.93     12.99 o 
   4  14   9       45.84       43.41      7.75 o 
   5  14   9       30.56       67.01     23.10 o 
  -7  15   9       10.61       20.83     14.42 o 
  -6  15   9        0.00       19.52      6.57 o 
  -5  15   9        2.24        7.97      4.96 o 
  -4  15   9        8.18       15.21      4.58 o 
  -3  15   9        2.15       18.60      6.25 o 
  -2  15   9       16.06       23.66      5.75 o 
  -1  15   9       84.07      103.77     12.25 o 
   0  15   9        2.03        9.05      7.01 o 
   1  15   9       41.95       44.29      7.61 o 
   2  15   9       25.98       35.01     11.51 o 
   3  15   9       85.65      154.09     43.75 o 
   4  15   9       14.05       44.43      5.73 o 
  -6  16   9      129.07      136.22     12.59 o 
  -5  16   9        1.89        4.61     10.56 o 
  -4  16   9        0.77       18.19      4.91 o 
  -3  16   9       27.34       62.24     17.38 o 
  -2  16   9        5.64       25.11     18.73 o 
  -1  16   9        0.02        3.14      3.45 o 
   0  16   9       13.01       30.47      4.83 o 
   1  16   9       14.58       60.01      7.13 o 
   2  16   9       37.10       41.80      7.96 o 
   3  16   9      111.00      150.92     37.78 o 
   4  16   9        5.24       28.62     14.34 o 
  -5  17   9        2.49       22.68     10.40 o 
  -4  17   9       12.71       30.14     17.11 o 
  -3  17   9        1.98        7.94      4.74 o 
  -2  17   9       14.83       45.85     15.43 o 
  -1  17   9       86.33      100.00     16.38 o 
   0  17   9       16.06       15.92      6.25 o 
   1  17   9        0.00       25.80     10.79 o 
   2  17   9       13.20       22.93      4.22 o 
  -3  18   9        0.54       32.86      5.38 o 
  -2  18   9        0.70        6.16      9.87 o 
  -1  18   9        0.58       15.93      5.34 o 
   0  18   9        0.00       36.59     11.33 o 
   1  18   9        8.45       21.75      5.21 o 
 -11   0  10        6.90       -6.03      6.03 o 
 -10   0  10       23.04       22.82     10.64 o 
  -9   0  10        7.44       12.62      8.50 o 
  -8   0  10     1512.75     1462.36     77.43 o 
  -7   0  10      327.18      335.98     41.83 o 
  -6   0  10      212.76      201.30     32.61 o 
  -5   0  10       57.50       69.10     22.78 o 
  -4   0  10       57.45       80.72      7.24 o 
  -3   0  10       80.09       68.06      4.93 o 
  -2   0  10      865.95      835.11     20.73 o 
  -1   0  10       69.23       68.68      6.13 o 
   0   0  10     2910.06     2889.77     39.74 o 
   1   0  10     1257.09     1270.74     38.97 o 
   2   0  10      268.15      252.37     18.92 o 
   3   0  10       35.24       28.08     12.95 o 
   4   0  10     1212.41     1183.02     63.47 o 
   5   0  10      351.00      355.27     35.68 o 
   6   0  10       58.61       82.20     20.23 o 
   7   0  10       54.29       26.90     11.41 o 
   8   0  10        4.56        7.20      6.35 o 
 -11   1  10       57.42      109.29     12.86 o 
 -10   1  10       91.02       54.38     26.42 o 
  -9   1  10       20.96       14.56     11.99 o 
  -8   1  10       63.21       56.92     14.76 o 
  -7   1  10      495.80      418.30     30.15 o 
  -6   1  10       31.90       29.55     18.69 o 
  -5   1  10       23.68       25.15     11.92 o 
  -4   1  10      389.68      334.55     14.21 o 
  -3   1  10      778.11      845.89     16.54 o 
  -2   1  10      207.59      208.71      7.12 o 
  -1   1  10     1292.02     1257.69     17.72 o 
   0   1  10       30.51       26.73      4.71 o 
   1   1  10      660.76      675.11     20.22 o 
   2   1  10      606.59      578.08     19.96 o 
   3   1  10      851.08      741.12     33.71 o 
   4   1  10      195.11      223.72     23.61 o 
   5   1  10       82.33       75.72     14.81 o 
   6   1  10      434.39      458.86     29.57 o 
   7   1  10        3.30        1.27      4.51 o 
   8   1  10        1.07       -6.70      7.34 o 
 -11   2  10       16.41       35.96      7.17 o 
 -10   2  10       27.47       25.02      7.77 o 
  -9   2  10      145.78      165.55     23.22 o 
  -8   2  10       55.94       42.36     12.94 o 
  -7   2  10       65.23       70.36     17.01 o 
  -6   2  10      385.28      357.41     27.42 o 
  -5   2  10      186.14      174.17     20.72 o 
  -4   2  10      997.68      917.16     24.17 o 
  -3   2  10      403.82      370.23     10.63 o 
  -2   2  10       23.11       22.31      2.57 o 
  -1   2  10       42.47       61.05      4.55 o 
   0   2  10      250.94      270.52     10.49 o 
   1   2  10      341.72      341.12     14.49 o 
   2   2  10      940.87      930.27     25.11 o 
   3   2  10      207.37      209.13     21.93 o 
   4   2  10      414.23      398.35     27.85 o 
   5   2  10        0.14        0.13      7.97 o 
   6   2  10        6.22       10.02      5.52 o 
   7   2  10      173.68      210.93     24.74 o 
   8   2  10      294.00      279.27     21.24 o 
 -11   3  10       43.24       38.83      6.75 o 
 -10   3  10        4.04       14.49      5.74 o 
  -9   3  10      104.46       94.55     17.41 o 
  -8   3  10       31.78       37.81     15.88 o 
  -7   3  10       11.44        6.93     10.70 o 
  -6   3  10      221.54      220.53     39.34 o 
  -5   3  10      886.53      764.10     34.84 o 
  -4   3  10     1206.33     1240.12     26.04 o 
  -3   3  10     1264.57     1252.49     25.56 o 
  -2   3  10      123.95      120.66      5.29 o 
  -1   3  10      443.18      441.01     13.22 o 
   0   3  10       36.65       35.47      4.84 o 
   1   3  10      379.43      382.46     13.38 o 
   2   3  10       33.34       51.54      8.58 o 
   3   3  10       29.52       45.57     11.07 o 
   4   3  10      771.24      701.62     35.08 o 
   5   3  10        1.67       10.73      5.74 o 
   6   3  10      105.05      133.37     19.22 o 
   7   3  10       69.39       82.83     13.18 o 
   8   3  10      234.08      250.67     37.12 o 
 -11   4  10       13.26       43.97      5.89 o 
 -10   4  10       34.07       40.90      8.68 o 
  -9   4  10       80.27       89.50     16.27 o 
  -8   4  10       71.22       89.45     16.91 o 
  -7   4  10        0.02        1.00      7.67 o 
  -6   4  10       33.80       32.10     12.51 o 
  -5   4  10      107.37      106.30      9.17 o 
  -4   4  10     1553.64     1439.50     28.94 o 
  -3   4  10      133.35      131.28      6.87 o 
  -2   4  10       41.29       47.69      5.52 o 
  -1   4  10       75.39       81.02      9.36 o 
   0   4  10      188.18      159.50      9.20 o 
   1   4  10      157.49      144.00      9.65 o 
   2   4  10       35.49       32.30      7.02 o 
   3   4  10       75.28       85.57     18.61 o 
   4   4  10       56.50       46.39     11.53 o 
   5   4  10      540.12      514.71     31.29 o 
   6   4  10        4.11       12.67     15.88 o 
   7   4  10       28.75       28.72      6.41 o 
   8   4  10        0.84       22.60      5.85 o 
 -11   5  10      202.36      224.14     22.55 o 
 -10   5  10       52.91       63.27     11.47 o 
  -9   5  10       16.19       33.01      8.57 o 
  -8   5  10       27.45       41.23      9.13 o 
  -7   5  10      154.99      129.32     19.23 o 
  -6   5  10       85.55       82.26     16.72 o 
  -5   5  10      475.72      446.82     17.25 o 
  -4   5  10      262.41      267.69     13.15 o 
  -3   5  10      171.14      186.45      8.55 o 
  -2   5  10       59.47       46.08      5.65 o 
  -1   5  10       76.68       73.74      7.20 o 
   0   5  10      818.42      836.00     19.69 o 
   1   5  10      291.36      291.42     12.20 o 
   2   5  10      748.00      734.46     26.98 o 
   3   5  10       29.41       25.66      8.72 o 
   4   5  10       64.84       74.01     26.70 o 
   5   5  10      147.27      123.24     19.14 o 
   6   5  10        1.54        7.16      4.70 o 
   7   5  10       10.66       28.96      7.42 o 
   8   5  10      130.03      167.00     21.02 o 
 -10   6  10       11.98        9.82     12.97 o 
  -9   6  10      134.84      149.77     32.02 o 
  -8   6  10       74.37       64.42     13.41 o 
  -7   6  10       48.26       34.03     10.40 o 
  -6   6  10       29.41       35.28      9.00 o 
  -5   6  10        2.69        3.20      3.91 o 
  -4   6  10       59.21       60.37      8.17 o 
  -3   6  10       79.40       94.29      9.84 o 
  -2   6  10        6.84       14.82      4.07 o 
  -1   6  10      142.29      133.04      9.40 o 
   0   6  10      336.31      309.36     12.22 o 
   1   6  10      112.39      134.65     10.19 o 
   2   6  10      254.66      257.73     18.17 o 
   3   6  10       62.81       58.36     13.89 o 
   4   6  10      132.65      129.54     20.33 o 
   5   6  10       33.44       45.67     16.77 o 
   6   6  10      122.14      111.52     17.72 o 
   7   6  10       10.71       35.16      7.48 o 
   8   6  10        0.12       -5.27      5.27 o 
 -10   7  10       20.58       37.74     14.10 o 
  -9   7  10       78.96      102.08     16.28 o 
  -8   7  10       19.51       44.38     10.11 o 
  -7   7  10        0.52        3.12      6.07 o 
  -6   7  10       34.77       38.74      6.72 o 
  -5   7  10       11.54       16.02      4.90 o 
  -4   7  10      151.45      154.01     12.45 o 
  -3   7  10       43.55       46.22      7.33 o 
  -2   7  10      311.70      296.70     11.42 o 
  -1   7  10      537.03      503.11     15.38 o 
   0   7  10      761.42      735.79     20.60 o 
   1   7  10      400.63      407.94     14.88 o 
   2   7  10       18.40       15.38      8.55 o 
   3   7  10       83.53      112.88     18.01 o 
   4   7  10       35.63       44.62     15.92 o 
   5   7  10        0.01       13.25      5.81 o 
   6   7  10       69.91       73.02     12.33 o 
   7   7  10      292.02      300.68     23.41 o 
   8   7  10       28.75       42.12     12.34 o 
 -10   8  10       10.91       23.91      5.24 o 
  -9   8  10      288.84      266.10     21.31 o 
  -8   8  10      122.90      113.64     17.28 o 
  -7   8  10       35.79       49.70     14.97 o 
  -6   8  10       81.16       84.58     10.15 o 
  -5   8  10       19.04       24.99      5.45 o 
  -4   8  10      446.89      380.49     16.34 o 
  -3   8  10      154.61      165.46     11.84 o 
  -2   8  10        8.10       18.50      3.98 o 
  -1   8  10      649.59      610.94     17.10 o 
   0   8  10       20.97       21.46      3.96 o 
   1   8  10      163.19      196.70     16.47 o 
   2   8  10      211.46      194.38     22.26 o 
   3   8  10       33.62       56.13     15.15 o 
   4   8  10      161.85      186.88     24.07 o 
   5   8  10       33.61       52.11     15.17 o 
   6   8  10      438.21      468.56     78.02 o 
   7   8  10        0.76       14.73      7.37 o 
 -10   9  10       34.24       49.95      7.86 o 
  -9   9  10        0.11       -0.75      3.31 o 
  -8   9  10      412.61      334.51     20.02 o 
  -7   9  10      365.11      284.34     18.19 o 
  -6   9  10      192.92      199.91     13.95 o 
  -5   9  10       70.70       84.96      9.84 o 
  -4   9  10       96.43      117.01     10.95 o 
  -3   9  10     1234.23     1132.52     33.96 o 
  -2   9  10      142.58      153.45     10.23 o 
  -1   9  10      130.35      127.96     14.67 o 
   0   9  10        5.04       18.83      4.37 o 
   1   9  10      164.79      168.64     13.15 o 
   2   9  10      133.94      107.20     16.48 o 
   3   9  10      326.36      306.75     28.60 o 
   4   9  10        6.45       16.52     13.47 o 
   5   9  10        0.42       -1.79     12.50 o 
   6   9  10        2.50       31.25      6.94 o 
   7   9  10       28.14       50.69     14.89 o 
  -9  10  10        3.67        7.70      8.86 o 
  -8  10  10       62.27       65.99     10.33 o 
  -7  10  10      142.84      157.90     20.50 o 
  -6  10  10      630.36      616.49     26.64 o 
  -5  10  10      244.31      255.15     21.24 o 
  -4  10  10      286.34      270.22     17.31 o 
  -3  10  10       87.02       76.80     10.67 o 
  -2  10  10      159.63      195.22     11.49 o 
  -1  10  10      214.87      221.70     12.32 o 
   0  10  10      400.55      364.70     16.73 o 
   1  10  10      650.51      600.36     22.22 o 
   2  10  10       42.04       35.08     14.25 o 
   3  10  10       50.15       71.72     13.20 o 
   4  10  10      220.80      193.39     24.66 o 
   5  10  10        1.79        9.40     27.47 o 
   6  10  10      109.33      143.56     29.45 o 
   7  10  10       11.80       18.54     12.76 o 
  -9  11  10       13.78       11.41      6.59 o 
  -8  11  10        4.50       -4.37      6.39 o 
  -7  11  10       27.78       34.13     13.11 o 
  -6  11  10       57.50       73.34     10.44 o 
  -5  11  10      330.32      347.82     18.95 o 
  -4  11  10      310.53      313.18     18.04 o 
  -3  11  10      718.38      666.54     26.19 o 
  -2  11  10      234.80      212.33     12.29 o 
  -1  11  10       75.30       99.11     10.19 o 
   0  11  10      696.93      623.15     22.08 o 
   1  11  10      273.71      248.92     17.41 o 
   2  11  10      147.81      160.59     17.93 o 
   3  11  10        5.53        8.50     13.27 o 
   4  11  10       24.97       36.29      8.55 o 
   5  11  10        0.46        4.57      7.04 o 
   6  11  10       73.51       89.69     13.39 o 
  -8  12  10       18.60       24.03      7.69 o 
  -7  12  10       48.08       61.53     21.36 o 
  -6  12  10      119.71      155.91     20.98 o 
  -5  12  10       95.37      126.55     25.87 o 
  -4  12  10      335.48      314.86     24.80 o 
  -3  12  10      107.27      126.09     19.23 o 
  -2  12  10     1323.32     1153.30     50.77 o 
  -1  12  10        3.15       21.53     10.23 o 
   0  12  10       23.94       25.67      5.30 o 
   1  12  10       98.03       98.24     13.65 o 
   2  12  10       23.95       33.27      6.44 o 
   3  12  10       96.76      108.92     17.40 o 
   4  12  10        3.05        9.32      5.68 o 
   5  12  10       44.81       48.24      8.36 o 
   6  12  10        0.02       33.38      6.55 o 
  -8  13  10      111.59      108.62     22.74 o 
  -7  13  10       50.72       77.37     11.27 o 
  -6  13  10        2.96       28.02      5.10 o 
  -5  13  10      185.38      214.30     25.98 o 
  -4  13  10      603.45      525.24     43.85 o 
  -3  13  10      173.47      207.35     25.67 o 
  -2  13  10      265.98      253.67     24.37 o 
  -1  13  10        9.08       27.44      6.56 o 
   0  13  10      132.45      137.32     16.06 o 
   1  13  10       48.64       59.62     20.54 o 
   2  13  10        0.01        8.77     10.09 o 
   3  13  10       63.67       51.93     10.21 o 
   4  13  10      146.59      189.97     42.52 o 
   5  13  10        9.31       19.87     17.05 o 
  -7  14  10       14.53       26.04     16.24 o 
  -6  14  10       15.59       15.40     10.66 o 
  -5  14  10      104.76      133.27     30.91 o 
  -4  14  10       52.80       48.63      9.84 o 
  -3  14  10       12.42       13.17      4.41 o 
  -2  14  10       29.93       25.70      8.21 o 
  -1  14  10       71.59       98.90      9.67 o 
   0  14  10      204.10      228.36     17.62 o 
   1  14  10       41.12       69.04      8.52 o 
   2  14  10      282.54      277.28     19.60 o 
   3  14  10       27.60       54.77      8.22 o 
   4  14  10       42.14       54.61      7.29 o 
   5  14  10       12.67       23.01     26.01 o 
  -7  15  10       11.94       18.48      6.55 o 
  -6  15  10       12.80       24.03     10.84 o 
  -5  15  10       12.33       20.00     16.53 o 
  -4  15  10       12.55       33.78     26.42 o 
  -3  15  10       76.99       59.19     15.29 o 
  -2  15  10        0.81       18.68      4.90 o 
  -1  15  10       23.97       32.84      6.97 o 
   0  15  10       17.88       26.44      6.21 o 
   1  15  10       95.64       88.29     10.35 o 
   2  15  10      210.73      244.24     18.83 o 
   3  15  10       88.13      118.88     19.88 o 
   4  15  10       55.51       63.55     14.46 o 
  -6  16  10       27.31       56.99     17.82 o 
  -5  16  10       39.36       29.22      5.99 o 
  -4  16  10        0.94       15.49      6.35 o 
  -3  16  10       44.70       58.89     10.71 o 
  -2  16  10        8.11       11.50      4.86 o 
  -1  16  10       48.57       43.84      9.42 o 
   0  16  10      103.94      118.69     10.61 o 
   1  16  10       41.97       47.35      5.65 o 
   2  16  10       11.07       23.58      4.68 o 
   3  16  10      142.96      144.67     14.53 o 
  -4  17  10        6.95       31.64      7.89 o 
  -3  17  10        0.08       16.68      5.78 o 
  -2  17  10       15.05        7.84      5.06 o 
  -1  17  10        1.72        8.93      4.84 o 
   0  17  10       70.78       71.75      7.55 o 
   1  17  10        9.29       28.12     15.45 o 
   2  17  10        0.04        5.55      4.87 o 
  -2  18  10       32.73       28.77     10.84 o 
  -1  18  10        1.27       43.05     13.31 o 
 -11   1  11      131.04      187.34     25.13 o 
 -10   1  11        8.77       15.55      4.53 o 
  -9   1  11       38.19       51.34     13.65 o 
  -8   1  11      333.09      314.33     26.01 o 
  -7   1  11     1598.42     1631.08     56.65 o 
  -6   1  11       53.77       54.54     15.47 o 
  -5   1  11        1.27        3.90      9.63 o 
  -4   1  11       71.77       76.67      9.10 o 
  -3   1  11       83.21      101.63      4.86 o 
  -2   1  11       48.80       63.23      4.50 o 
  -1   1  11      208.16      214.60      7.41 o 
   0   1  11      143.45      148.02      7.90 o 
   1   1  11      176.26      166.18     11.79 o 
   2   1  11      323.94      309.50     15.39 o 
   3   1  11       53.33       59.69     12.61 o 
   4   1  11       49.23       53.09     12.24 o 
   5   1  11       23.62       46.72     15.07 o 
   6   1  11        2.04       16.68      6.70 o 
   7   1  11       16.27       30.90      4.70 o 
   8   1  11       51.58       51.61      8.62 o 
 -11   2  11       66.98      131.31     25.65 o 
 -10   2  11       76.61       91.53     16.71 o 
  -9   2  11      344.48      320.34     28.30 o 
  -8   2  11       61.01       66.26     14.70 o 
  -7   2  11       14.17       29.67     12.72 o 
  -6   2  11        9.18        8.68     10.58 o 
  -5   2  11      249.61      217.46     23.06 o 
  -4   2  11       15.45       12.36      3.62 o 
  -3   2  11      884.16      854.90     20.38 o 
  -2   2  11       67.03       75.02      4.37 o 
  -1   2  11       58.14       71.04      7.10 o 
   0   2  11       24.84       33.75      4.86 o 
   1   2  11      148.44      170.55     12.04 o 
   2   2  11       16.97       23.14      5.71 o 
   3   2  11       47.80       74.26     13.71 o 
   4   2  11       61.53       60.83     13.39 o 
   5   2  11       83.25       82.76     15.43 o 
   6   2  11       95.13       92.64     15.45 o 
   7   2  11      120.04      161.12     21.27 o 
   8   2  11      205.94      237.87     19.69 o 
 -11   3  11       14.14       18.62      4.85 o 
 -10   3  11        2.76        9.44      6.23 o 
  -9   3  11        5.21       13.28      7.16 o 
  -8   3  11        0.61       -4.18      4.64 o 
  -7   3  11      113.94       74.99     17.45 o 
  -6   3  11      131.04      148.15     21.70 o 
  -5   3  11        0.33        0.28     11.53 o 
  -4   3  11       11.38       10.92      3.11 o 
  -3   3  11     2363.36     2302.79     29.67 o 
  -2   3  11      586.80      549.56     14.92 o 
  -1   3  11       43.06       37.96      5.12 o 
   0   3  11       90.73      100.44      9.40 o 
   1   3  11      181.15      182.14     11.45 o 
   2   3  11       41.57       49.84      8.31 o 
   3   3  11       79.36       71.95     14.34 o 
   4   3  11       16.30       21.61      7.73 o 
   5   3  11      767.42      770.91     54.27 o 
   6   3  11      109.21      142.62     19.96 o 
   7   3  11       22.63       32.56     12.46 o 
   8   3  11       86.50       95.82     11.51 o 
 -11   4  11        5.56       26.79      4.66 o 
 -10   4  11      148.38      170.56     21.90 o 
  -9   4  11      146.97      157.73     22.54 o 
  -8   4  11       27.41       44.01     12.51 o 
  -7   4  11      121.84      138.80     20.64 o 
  -6   4  11       20.74       29.05     12.38 o 
  -5   4  11      807.67      775.70     29.02 o 
  -4   4  11      614.42      566.55     18.93 o 
  -3   4  11       53.35       65.27      5.30 o 
  -2   4  11        5.99        7.53      3.40 o 
  -1   4  11      322.60      273.33     11.17 o 
   0   4  11       45.42       45.84      5.88 o 
   1   4  11      249.28      211.34     10.72 o 
   2   4  11      877.40      797.60     29.03 o 
   3   4  11        8.14        6.29      5.14 o 
   4   4  11      130.84      150.97     20.97 o 
   5   4  11       13.44       18.71      6.59 o 
   6   4  11        1.91        5.85      4.43 o 
   7   4  11       38.55       44.41      7.87 o 
   8   4  11        5.42        1.51      7.06 o 
 -10   5  11        7.35        8.09      6.23 o 
  -9   5  11        2.85        4.28     10.09 o 
  -8   5  11      385.98      321.06     25.17 o 
  -7   5  11      384.56      392.05     27.25 o 
  -6   5  11      187.60      189.84     18.66 o 
  -5   5  11     1195.77     1102.25     27.51 o 
  -4   5  11      115.68      134.32     10.44 o 
  -3   5  11       93.12       82.47      9.14 o 
  -2   5  11        6.65       27.05      5.48 o 
  -1   5  11      161.58      158.61      9.08 o 
   0   5  11       75.43       93.51      8.65 o 
   1   5  11      189.16      197.41     11.05 o 
   2   5  11       21.83       26.18     10.82 o 
   3   5  11       32.00       72.15     13.76 o 
   4   5  11        0.53        7.96      5.08 o 
   5   5  11       24.47       30.70      7.64 o 
   6   5  11        9.94       11.88     13.13 o 
   7   5  11       21.18        8.25     13.05 o 
 -10   6  11      270.46      252.70     21.18 o 
  -9   6  11        0.24       17.15      6.68 o 
  -8   6  11      202.11      235.33     31.62 o 
  -7   6  11        9.29       14.27      7.76 o 
  -6   6  11       12.88       23.63      6.49 o 
  -5   6  11       29.07       34.57      6.53 o 
  -4   6  11      698.68      604.07     20.60 o 
  -3   6  11       94.54      104.39     10.41 o 
  -2   6  11      253.73      266.21     10.96 o 
  -1   6  11       10.96       14.28      3.43 o 
   0   6  11       45.34       64.51      7.10 o 
   1   6  11      127.07      160.51     10.48 o 
   2   6  11      136.94      137.87     15.41 o 
   3   6  11        0.11       10.02      5.89 o 
   4   6  11       34.94       64.02     11.69 o 
   5   6  11       38.77       18.56      7.00 o 
   6   6  11        0.30       31.82     11.93 o 
   7   6  11       54.42       32.36      5.95 o 
 -10   7  11       11.03       13.44     13.55 o 
  -9   7  11       19.00       16.75     11.33 o 
  -8   7  11       80.58      109.08     17.86 o 
  -7   7  11        0.06       20.55      7.71 o 
  -6   7  11       32.69       41.51      8.13 o 
  -5   7  11        3.00       20.22      5.10 o 
  -4   7  11        0.54        7.48      5.36 o 
  -3   7  11        0.20        7.60      3.85 o 
  -2   7  11       10.46       21.27      3.69 o 
  -1   7  11        1.65        8.57      3.77 o 
   0   7  11      116.17      118.00      9.76 o 
   1   7  11        6.56       17.84      3.90 o 
   2   7  11      256.12      270.29     17.51 o 
   3   7  11       81.17      112.83     25.49 o 
   4   7  11       39.56       48.36     10.27 o 
   5   7  11      206.31      216.81     43.43 o 
   6   7  11       20.96       37.90     10.48 o 
   7   7  11        3.00        9.43      6.70 o 
 -10   8  11       84.80      106.12     15.17 o 
  -9   8  11       11.58       21.40      4.87 o 
  -8   8  11      171.10      192.97     20.61 o 
  -7   8  11       11.61       27.13      9.37 o 
  -6   8  11        6.60       10.61      8.31 o 
  -5   8  11       21.66       35.19      6.55 o 
  -4   8  11      337.81      329.81     15.66 o 
  -3   8  11      266.46      289.48     14.42 o 
  -2   8  11        5.68       14.39      3.14 o 
  -1   8  11      646.65      605.50     22.82 o 
   0   8  11      303.07      286.34     12.51 o 
   1   8  11        0.94       21.01      4.70 o 
   2   8  11       28.58       38.21      9.87 o 
   3   8  11       37.11       41.99     10.48 o 
   4   8  11       13.57       14.60      6.89 o 
   5   8  11       38.23       27.13      7.32 o 
   6   8  11       46.10       51.93      8.72 o 
   7   8  11       35.43       55.36      6.92 o 
  -9   9  11       10.22       23.04      4.49 o 
  -8   9  11       99.86      100.37     12.64 o 
  -7   9  11      102.84       98.92     14.22 o 
  -6   9  11       64.38       75.74      8.52 o 
  -5   9  11       77.45       90.21     11.58 o 
  -4   9  11       87.96      104.64     13.03 o 
  -3   9  11      747.17      693.58     26.81 o 
  -2   9  11       84.05       93.67      8.36 o 
  -1   9  11      310.81      279.53     13.89 o 
   0   9  11       82.67      115.26     11.57 o 
   1   9  11       73.27       81.29     10.03 o 
   2   9  11        1.97       12.42      5.39 o 
   3   9  11       77.71       82.86     22.07 o 
   4   9  11      263.51      272.95     41.43 o 
   5   9  11      183.71      271.35     25.20 o 
   6   9  11        0.28        4.76      5.72 o 
  -9  10  11        4.82        4.10     22.15 o 
  -8  10  11       12.97       31.10      5.07 o 
  -7  10  11      123.56      117.21     36.61 o 
  -6  10  11       73.69       71.13      9.26 o 
  -5  10  11        1.14       11.26      3.75 o 
  -4  10  11      137.30      148.62     15.64 o 
  -3  10  11      148.31      174.58     14.63 o 
  -2  10  11       50.17       60.13      9.28 o 
  -1  10  11        0.48       11.62      3.40 o 
   0  10  11       92.15       84.39     10.04 o 
   1  10  11        1.72        9.32      3.60 o 
   2  10  11      213.08      220.75     20.52 o 
   3  10  11      157.22      164.19     22.35 o 
   4  10  11       86.48      104.65     16.69 o 
   5  10  11        2.71       10.26      5.66 o 
   6  10  11      127.90      179.22     21.86 o 
  -9  11  11        8.61       10.07      7.36 o 
  -8  11  11       17.00       21.20      6.39 o 
  -7  11  11        1.44       24.74     16.87 o 
  -6  11  11       58.97       62.87      8.68 o 
  -5  11  11      136.01      166.94     13.20 o 
  -4  11  11      703.63      662.63     31.57 o 
  -3  11  11      320.48      300.04     22.30 o 
  -2  11  11       16.34       26.84      7.99 o 
  -1  11  11      272.55      273.71     14.07 o 
   0  11  11        4.21        9.20      3.64 o 
   1  11  11      141.81      152.41     13.78 o 
   2  11  11       39.57       58.67      9.69 o 
   3  11  11        0.39        5.38     13.19 o 
   4  11  11      203.47      212.81     25.06 o 
   5  11  11        4.12       20.67      6.51 o 
   6  11  11      104.48      186.62     40.50 o 
  -8  12  11       22.50       52.39      9.63 o 
  -7  12  11        6.37       30.10      9.79 o 
  -6  12  11       74.02       97.91     13.61 o 
  -5  12  11       78.78      123.68     20.69 o 
  -4  12  11      544.13      493.23     31.05 o 
  -3  12  11      258.72      253.40     21.66 o 
  -2  12  11       53.98       63.95     15.29 o 
  -1  12  11        7.97       17.09     10.46 o 
   0  12  11      211.21      187.02     18.73 o 
   1  12  11       24.49       34.55      5.88 o 
   2  12  11        9.05        9.85      4.32 o 
   3  12  11        3.14        5.74     16.77 o 
   4  12  11      189.98      213.50     24.68 o 
   5  12  11      266.77      267.32     28.52 o 
  -8  13  11       95.46      161.37     20.96 o 
  -7  13  11       34.22       51.66     10.56 o 
  -6  13  11        4.95        4.69      4.79 o 
  -5  13  11       14.40       22.78      6.28 o 
  -4  13  11       28.97       37.43     17.52 o 
  -3  13  11        8.53       15.41      5.60 o 
  -2  13  11        8.56       20.60      7.07 o 
  -1  13  11      137.84      133.40     12.95 o 
   0  13  11        1.14       16.16      4.11 o 
   1  13  11       43.85       50.82      8.17 o 
   2  13  11       62.35       59.59      8.51 o 
   3  13  11        5.17       21.78      7.89 o 
   4  13  11        6.20       21.53      5.79 o 
   5  13  11        1.89       12.83      5.10 o 
  -7  14  11        3.54       34.79      7.20 o 
  -6  14  11       13.82       46.79      8.27 o 
  -5  14  11        0.28        1.56      9.87 o 
  -4  14  11       80.62       85.84     29.35 o 
  -3  14  11       72.57       91.35     14.91 o 
  -2  14  11      541.77      523.09     36.15 o 
  -1  14  11        0.35       16.48      5.02 o 
   0  14  11      374.90      374.39     23.62 o 
   1  14  11      126.04      148.25     15.72 o 
   2  14  11       20.22       18.85      4.47 o 
   3  14  11       38.99       63.46     36.09 o 
   4  14  11       12.30       46.18      9.61 o 
  -6  15  11        8.45       35.72     24.43 o 
  -5  15  11        9.61       13.10     13.21 o 
  -4  15  11       56.82       63.07     18.08 o 
  -3  15  11      275.58      280.95     25.67 o 
  -2  15  11      191.49      187.26     24.27 o 
  -1  15  11      276.97      307.37     26.73 o 
   0  15  11      150.06      164.02     14.07 o 
   1  15  11        0.76       18.57      6.67 o 
   2  15  11        0.20        9.97      3.47 o 
   3  15  11        7.17        5.06      6.68 o 
  -5  16  11        1.38        3.65      5.70 o 
  -4  16  11        6.35       -3.38      6.51 o 
  -3  16  11       69.72       58.97      9.94 o 
  -2  16  11       12.74        9.05      5.97 o 
  -1  16  11      250.93      314.51     24.39 o 
   0  16  11      231.87      216.72     18.55 o 
   1  16  11      148.02      195.28     15.03 o 
   2  16  11        0.06       24.17      5.31 o 
  -3  17  11       52.72       67.34     11.30 o 
  -2  17  11       24.10       18.74      5.66 o 
  -1  17  11        4.47       22.34     26.17 o 
   0  17  11      160.65      196.69     16.19 o 
   1  17  11        4.80       34.77      5.58 o 
 -11   0  12      136.21      128.20     25.65 o 
 -10   0  12       26.57       41.18     12.14 o 
  -9   0  12        5.76       14.40     10.44 o 
  -8   0  12      392.38      380.84     40.98 o 
  -7   0  12     1231.62     1153.32     69.02 o 
  -6   0  12       47.24       52.96     23.10 o 
  -5   0  12      347.32      329.62     38.84 o 
  -4   0  12      141.36      146.44     13.99 o 
  -3   0  12      204.41      200.98     10.50 o 
  -2   0  12       81.49       95.65     10.33 o 
  -1   0  12     2044.73     2044.50     35.56 o 
   0   0  12     1008.74      953.11     35.09 o 
   1   0  12        0.22        5.05      4.94 o 
   2   0  12      420.50      397.34     25.93 o 
   3   0  12     1123.52     1035.72     59.95 o 
   4   0  12       47.92       63.80     17.64 o 
   5   0  12      164.97      130.71     27.39 o 
   6   0  12        0.12       -1.78      5.87 o 
   7   0  12       10.20       19.54      6.23 o 
 -11   1  12        3.84       26.21      9.06 o 
 -10   1  12      117.20      118.39     19.93 o 
  -9   1  12      135.62      121.16     25.63 o 
  -8   1  12      184.75      179.51     24.37 o 
  -7   1  12      772.58      709.00     39.01 o 
  -6   1  12      193.58      200.83     24.78 o 
  -5   1  12      257.74      240.05     25.50 o 
  -4   1  12       58.89       57.60      9.40 o 
  -3   1  12      231.03      229.08      7.96 o 
  -2   1  12       36.68       48.51      6.06 o 
  -1   1  12     2286.92     2257.93     31.42 o 
   0   1  12       74.51       77.27      6.72 o 
   1   1  12        5.82       11.84      6.17 o 
   2   1  12      186.30      168.89     14.52 o 
   3   1  12       42.86       53.92     12.39 o 
   4   1  12      135.63      128.78     20.89 o 
   5   1  12        6.42       22.76      7.46 o 
   6   1  12       74.33       98.11     15.43 o 
   7   1  12      310.06      291.35     23.10 o 
 -11   2  12       64.20       76.41     13.31 o 
 -10   2  12       19.15       25.84      7.07 o 
  -9   2  12       94.30      102.85     28.16 o 
  -8   2  12      166.61      163.79     22.72 o 
  -7   2  12      426.96      412.35     30.26 o 
  -6   2  12      120.69      118.86     20.13 o 
  -5   2  12       22.38       14.55     11.05 o 
  -4   2  12      671.63      620.23     18.99 o 
  -3   2  12      186.25      184.28      8.53 o 
  -2   2  12        4.72       10.43      2.12 o 
  -1   2  12      126.56      138.04      7.93 o 
   0   2  12       62.97       63.51      5.62 o 
   1   2  12        0.30        6.81      3.41 o 
   2   2  12      180.56      197.95     14.88 o 
   3   2  12      125.55      145.79     20.10 o 
   4   2  12      640.46      636.50     73.67 o 
   5   2  12       92.20       85.83     14.22 o 
   6   2  12        6.26       10.65      4.53 o 
   7   2  12        7.99       23.64     19.66 o 
 -11   3  12       25.06       34.44      6.03 o 
 -10   3  12       31.55       50.67      8.60 o 
  -9   3  12      300.76      292.97     24.28 o 
  -8   3  12      242.84      242.55     26.88 o 
  -7   3  12       21.48       21.28     10.46 o 
  -6   3  12      951.13      846.93     40.62 o 
  -5   3  12      591.19      562.13     25.39 o 
  -4   3  12      340.00      341.17     17.85 o 
  -3   3  12      120.22      103.77      9.16 o 
  -2   3  12       54.90       64.26      6.35 o 
  -1   3  12       74.37       85.38      7.86 o 
   0   3  12      460.82      416.03     14.25 o 
   1   3  12        8.72       15.13      4.51 o 
   2   3  12        2.33       -1.79      4.22 o 
   3   3  12      344.77      326.77     23.64 o 
   4   3  12      818.99      767.30     38.47 o 
   5   3  12      214.83      229.76     28.30 o 
   6   3  12       23.47       43.40      9.18 o 
   7   3  12        2.20       16.65      4.85 o 
 -10   4  12       29.69       31.55      6.19 o 
  -9   4  12       76.30       90.18     16.39 o 
  -8   4  12        4.50       25.39     12.95 o 
  -7   4  12       81.38       85.12     16.85 o 
  -6   4  12     1683.96     1524.41     53.58 o 
  -5   4  12      509.25      503.73     24.40 o 
  -4   4  12     1387.29     1242.78     28.76 o 
  -3   4  12      744.31      701.24     21.30 o 
  -2   4  12      180.36      170.81      8.97 o 
  -1   4  12      271.38      284.85     11.75 o 
   0   4  12      329.14      332.45     13.18 o 
   1   4  12       80.81      101.62      9.41 o 
   2   4  12      205.88      211.74     19.45 o 
   3   4  12      312.80      285.93     39.75 o 
   4   4  12       76.67       88.81     19.44 o 
   5   4  12       44.12       37.86     11.67 o 
   6   4  12        8.74        8.33      7.99 o 
   7   4  12        2.42        4.34      9.08 o 
 -10   5  12       84.68       79.35     16.91 o 
  -9   5  12       21.10       26.05      5.97 o 
  -8   5  12       80.04      107.81     18.34 o 
  -7   5  12       13.23       32.45      9.65 o 
  -6   5  12       36.43       42.42      8.98 o 
  -5   5  12      141.21      159.76     16.85 o 
  -4   5  12       46.01       46.27      7.19 o 
  -3   5  12      223.71      199.05     12.24 o 
  -2   5  12       62.76       61.63      6.75 o 
  -1   5  12      381.71      358.19     13.49 o 
   0   5  12       37.49       47.33      6.22 o 
   1   5  12       97.42      115.61     10.20 o 
   2   5  12      294.89      278.45     17.68 o 
   3   5  12       13.48       21.09      8.54 o 
   4   5  12       25.08       24.65      7.16 o 
   5   5  12       28.21       44.86      7.87 o 
   6   5  12        0.34        9.08      4.55 o 
   7   5  12       82.42       80.03     12.97 o 
 -10   6  12        8.92       19.48     19.28 o 
  -9   6  12       51.55       42.13      7.47 o 
  -8   6  12       17.76       22.97      7.62 o 
  -7   6  12      158.04      193.69     18.96 o 
  -6   6  12       12.74       21.92      6.36 o 
  -5   6  12       67.38       69.75     11.18 o 
  -4   6  12      154.77      152.34     11.76 o 
  -3   6  12       23.64       30.44      8.21 o 
  -2   6  12      324.25      308.86     12.18 o 
  -1   6  12      231.85      219.00     10.89 o 
   0   6  12       21.14       24.62      5.35 o 
   1   6  12      244.29      233.80     12.05 o 
   2   6  12      141.97      154.66     18.02 o 
   3   6  12       46.41       31.61      9.41 o 
   4   6  12        3.95       11.19      5.43 o 
   5   6  12       57.70       69.04     11.42 o 
   6   6  12       11.92       30.35     17.23 o 
   7   6  12      214.83      206.44     24.13 o 
 -10   7  12      548.31      502.77     46.14 o 
  -9   7  12       22.42       24.30      8.43 o 
  -8   7  12      118.85      134.42     16.80 o 
  -7   7  12       55.78       72.02     10.76 o 
  -6   7  12       81.78       74.85     11.46 o 
  -5   7  12       65.83       65.60      8.26 o 
  -4   7  12       65.18       79.50      9.61 o 
  -3   7  12      553.79      545.09     19.93 o 
  -2   7  12      646.77      599.74     17.49 o 
  -1   7  12       98.01      129.92      9.35 o 
   0   7  12       43.39       54.12      6.79 o 
   1   7  12      227.82      246.76     13.01 o 
   2   7  12       12.52       20.69      5.40 o 
   3   7  12       36.06       38.55      8.68 o 
   4   7  12       20.43       19.96      6.54 o 
   5   7  12      346.38      328.79     26.07 o 
   6   7  12       11.78       24.74     10.52 o 
   7   7  12        1.16       14.53     10.82 o 
 -10   8  12      158.75      144.30     18.09 o 
  -9   8  12      270.01      251.69     16.94 o 
  -8   8  12        0.41       11.54      7.01 o 
  -7   8  12       19.32       17.88      6.58 o 
  -6   8  12      144.92      184.02     17.69 o 
  -5   8  12       93.63      116.57     11.56 o 
  -4   8  12       64.56       71.25      8.65 o 
  -3   8  12       50.88       64.55      8.11 o 
  -2   8  12       62.11       58.83      6.70 o 
  -1   8  12     1443.14     1345.35     27.62 o 
   0   8  12      200.33      197.23     11.30 o 
   1   8  12       42.21       42.50      6.04 o 
   2   8  12       60.13       95.03     16.31 o 
   3   8  12       22.64       18.49     10.96 o 
   4   8  12      202.02      221.31     39.79 o 
   5   8  12      203.80      231.30     27.41 o 
   6   8  12      113.03      146.28     15.08 o 
  -9   9  12        6.67       12.75      5.05 o 
  -8   9  12      248.28      235.35     20.36 o 
  -7   9  12        1.91       17.01      6.80 o 
  -6   9  12      232.06      230.65     22.67 o 
  -5   9  12      173.50      171.12     14.48 o 
  -4   9  12      339.71      334.83     18.83 o 
  -3   9  12      177.86      200.35     14.88 o 
  -2   9  12        4.73       15.03      4.73 o 
  -1   9  12      201.58      184.20     12.18 o 
   0   9  12     1150.87     1082.64     29.83 o 
   1   9  12      323.57      290.46     15.53 o 
   2   9  12      626.62      573.19     32.74 o 
   3   9  12       46.02       58.16     11.18 o 
   4   9  12      109.48      135.80     20.11 o 
   5   9  12      209.29      252.64     24.61 o 
   6   9  12      362.63      355.07     26.03 o 
  -9  10  12        6.93       24.65      6.88 o 
  -8  10  12      123.97      128.21     12.30 o 
  -7  10  12      126.77      162.76     21.39 o 
  -6  10  12       66.65       94.65     16.22 o 
  -5  10  12      137.12      159.69     16.49 o 
  -4  10  12      187.71      214.16     15.43 o 
  -3  10  12        6.47       11.60      5.06 o 
  -2  10  12      306.04      251.70     15.99 o 
  -1  10  12      378.59      336.29     15.67 o 
   0  10  12       20.31       13.19     10.96 o 
   1  10  12      191.67      194.02     14.77 o 
   2  10  12       59.50       80.16     24.25 o 
   3  10  12      322.10      306.26     23.92 o 
   4  10  12       85.39      118.45     23.79 o 
   5  10  12        2.65       19.34      6.43 o 
   6  10  12        0.75       11.33      5.85 o 
  -8  11  12        6.65       19.03      4.37 o 
  -7  11  12        6.17       13.90      4.97 o 
  -6  11  12      143.39      153.51     12.59 o 
  -5  11  12        2.60        1.70      3.26 o 
  -4  11  12      131.95      141.29     12.49 o 
  -3  11  12      166.32      177.84     14.56 o 
  -2  11  12       29.15       21.83      5.14 o 
  -1  11  12       10.89       22.33      5.37 o 
   0  11  12       64.45       60.77      8.10 o 
   1  11  12       49.01       45.99      6.33 o 
   2  11  12      144.93      148.08     20.21 o 
   3  11  12        5.59       10.97      5.63 o 
   4  11  12       31.84       39.00     11.87 o 
   5  11  12      713.86      880.38    137.67 o 
  -8  12  12      178.42      178.32     34.91 o 
  -7  12  12      257.75      254.54     32.61 o 
  -6  12  12       96.03      105.63     15.85 o 
  -5  12  12      557.29      529.91     32.45 o 
  -4  12  12        0.47       10.68      5.50 o 
  -3  12  12       56.87       51.97     17.96 o 
  -2  12  12       21.85       34.77      9.79 o 
  -1  12  12        5.96       14.24      6.63 o 
   0  12  12       53.97       67.53      8.70 o 
   1  12  12       12.44       26.59      5.28 o 
   2  12  12        0.03       19.13     10.66 o 
   3  12  12        0.67        3.14     15.17 o 
   4  12  12      111.91      121.26     17.38 o 
   5  12  12       15.49       23.39      5.82 o 
  -7  13  12       16.80       38.15      7.77 o 
  -6  13  12        2.37        2.60     12.99 o 
  -5  13  12       22.02       28.14      7.08 o 
  -4  13  12        2.71        4.27      4.94 o 
  -3  13  12       15.62       36.96     11.31 o 
  -2  13  12       67.32       52.67     10.48 o 
  -1  13  12      171.26      185.56     24.68 o 
   0  13  12       37.81       53.69      7.03 o 
   1  13  12        1.24        2.45      4.93 o 
   2  13  12       26.73       56.26      8.96 o 
   3  13  12      162.75      166.46     28.72 o 
   4  13  12       74.97       89.41     11.43 o 
  -7  14  12       41.33       44.54     11.29 o 
  -6  14  12       71.64      106.80     10.85 o 
  -5  14  12        9.26       31.20     20.39 o 
  -4  14  12        4.83        5.23      4.59 o 
  -3  14  12       21.81       30.72      7.73 o 
  -2  14  12      233.88      216.44     21.68 o 
  -1  14  12       12.50       38.59      7.24 o 
   0  14  12       31.56       38.81      7.10 o 
   1  14  12      220.40      228.54     16.65 o 
   2  14  12      193.39      182.67     17.46 o 
   3  14  12      531.24      454.02     80.28 o 
  -6  15  12       21.62       28.06     16.95 o 
  -5  15  12        1.77       27.64      9.39 o 
  -4  15  12       59.07       67.32     23.73 o 
  -3  15  12       66.78       95.41     14.62 o 
  -2  15  12       25.53       63.91     12.78 o 
  -1  15  12      164.48      170.60     22.65 o 
   0  15  12       15.61       24.15      7.18 o 
   1  15  12        5.62       17.12      4.04 o 
   2  15  12        9.26       13.39      6.88 o 
  -4  16  12       53.93       57.69     10.05 o 
  -3  16  12        2.07       19.91     14.62 o 
  -2  16  12       18.65       38.38     23.30 o 
  -1  16  12        8.05        5.66      6.11 o 
   0  16  12       17.36        9.86     11.10 o 
   1  16  12       14.20       10.18      8.32 o 
 -10   1  13       39.64       55.68      9.98 o 
  -9   1  13        2.41       19.50      5.42 o 
  -8   1  13      160.61      155.67     23.19 o 
  -7   1  13      173.89      168.21     23.93 o 
  -6   1  13       19.37        3.87     18.43 o 
  -5   1  13       64.58       85.27     12.50 o 
  -4   1  13       18.68       33.12      7.71 o 
  -3   1  13      128.55      131.97      6.89 o 
  -2   1  13      104.55      122.12      6.92 o 
  -1   1  13       95.07       85.83      9.41 o 
   0   1  13     1551.39     1438.65     40.22 o 
   1   1  13     1867.27     1725.05     37.17 o 
   2   1  13     1372.06     1311.28     33.84 o 
   3   1  13      117.48      127.76     19.35 o 
   4   1  13      210.13      180.53     23.71 o 
   5   1  13       42.02       48.58      8.42 o 
   6   1  13        6.56        4.21     11.65 o 
   7   1  13       74.61       83.19     14.00 o 
 -10   2  13       31.41       39.81     14.89 o 
  -9   2  13       16.20       24.83      7.59 o 
  -8   2  13       42.51       68.83     15.86 o 
  -7   2  13      257.11      272.92     28.53 o 
  -6   2  13      214.86      231.36     26.50 o 
  -5   2  13       23.30       15.71      5.24 o 
  -4   2  13      477.14      411.26     20.77 o 
  -3   2  13      166.42      180.04     10.30 o 
  -2   2  13        0.01       12.00      2.79 o 
  -1   2  13      224.48      218.59     10.17 o 
   0   2  13      308.41      257.80     11.45 o 
   1   2  13     1152.88     1054.22     28.98 o 
   2   2  13      303.27      285.12     15.52 o 
   3   2  13      156.29      170.28     22.01 o 
   4   2  13      498.42      451.17     35.13 o 
   5   2  13      142.25      141.13     20.08 o 
   6   2  13       45.10       58.31     14.12 o 
   7   2  13       23.42       29.87      5.61 o 
 -10   3  13      150.09      133.47     18.96 o 
  -9   3  13        1.32       17.64     17.86 o 
  -8   3  13       56.36       78.56     24.62 o 
  -7   3  13      155.03      152.34     22.21 o 
  -6   3  13       60.76       45.98      8.13 o 
  -5   3  13      179.21      189.21     15.85 o 
  -4   3  13      100.82       96.27     10.12 o 
  -3   3  13     1495.17     1465.21     31.27 o 
  -2   3  13      178.97      180.83      9.47 o 
  -1   3  13      281.80      277.76     11.53 o 
   0   3  13      239.35      227.29     11.10 o 
   1   3  13        8.08        7.44      5.98 o 
   2   3  13       42.71       51.99      7.85 o 
   3   3  13      498.41      494.32     30.01 o 
   4   3  13      207.88      207.13     52.83 o 
   5   3  13       72.97       72.12     12.65 o 
   6   3  13       26.65       22.66      5.72 o 
   7   3  13        8.14       16.74     16.47 o 
 -10   4  13       19.97       21.20      9.00 o 
  -9   4  13       39.69       33.21      9.77 o 
  -8   4  13      259.26      291.89     24.71 o 
  -7   4  13       85.10      118.05     19.23 o 
  -6   4  13     2011.70     1825.39     48.27 o 
  -5   4  13        0.12        5.88      5.37 o 
  -4   4  13      245.06      235.10     14.62 o 
  -3   4  13      163.63      171.70     11.19 o 
  -2   4  13       37.31       49.99      5.83 o 
  -1   4  13      237.01      207.28     10.53 o 
   0   4  13       93.65      114.00      8.88 o 
   1   4  13      252.67      237.86     14.13 o 
   2   4  13      493.62      452.20     22.88 o 
   3   4  13      306.21      266.23     21.86 o 
   4   4  13      224.81      242.45     23.18 o 
   5   4  13        0.24        4.96      5.32 o 
   6   4  13       16.08       25.96      5.60 o 
   7   4  13       19.33       39.49      7.31 o 
 -10   5  13      115.79       84.63     13.80 o 
  -9   5  13       36.70       56.65     27.12 o 
  -8   5  13       38.36       41.00      9.76 o 
  -7   5  13      258.48      246.64     20.07 o 
  -6   5  13      457.77      422.94     23.02 o 
  -5   5  13      265.24      267.23     19.29 o 
  -4   5  13        0.57        9.41      4.66 o 
  -3   5  13        0.64        7.86      7.54 o 
  -2   5  13      132.99      142.77      9.03 o 
  -1   5  13       37.03       50.55      6.46 o 
   0   5  13       88.45      103.16      9.47 o 
   1   5  13        0.16       15.88      3.24 o 
   2   5  13      369.11      325.13     19.27 o 
   3   5  13      675.39      638.45     54.96 o 
   4   5  13       34.97       14.52     12.82 o 
   5   5  13        9.08       27.02     23.32 o 
   6   5  13       11.21       23.23      7.44 o 
 -10   6  13        9.58       21.57     11.04 o 
  -9   6  13      168.62      195.05     24.57 o 
  -8   6  13       54.21       49.78      7.62 o 
  -7   6  13       43.67       56.37     12.51 o 
  -6   6  13      210.15      199.12     21.03 o 
  -5   6  13       31.96       38.75     11.31 o 
  -4   6  13      191.40      180.59     12.71 o 
  -3   6  13        2.54        9.98      3.19 o 
  -2   6  13        0.04       11.62      2.96 o 
  -1   6  13        1.43        8.55      3.54 o 
   0   6  13       83.43       85.26      8.55 o 
   1   6  13       12.50       24.98      4.12 o 
   2   6  13       69.62       75.33     11.49 o 
   3   6  13       33.50       36.24     13.45 o 
   4   6  13       60.73       60.61     10.89 o 
   5   6  13       10.23        9.81      4.89 o 
   6   6  13        0.35       -1.44      4.71 o 
 -10   7  13       34.18       72.51      9.66 o 
  -9   7  13       96.35      119.32     11.48 o 
  -8   7  13      216.09      217.51     18.48 o 
  -7   7  13       10.78       16.27      4.36 o 
  -6   7  13       54.69       63.40      9.58 o 
  -5   7  13        4.35       26.74      9.77 o 
  -4   7  13       11.45       14.14      3.45 o 
  -3   7  13       99.45      114.83     11.61 o 
  -2   7  13      181.09      191.31     14.26 o 
  -1   7  13      397.48      352.66     13.99 o 
   0   7  13        3.54       23.40      4.27 o 
   1   7  13       56.99       69.92      7.90 o 
   2   7  13       58.08       79.03     14.49 o 
   3   7  13       33.16       29.55      7.14 o 
   4   7  13        0.06       15.16      5.70 o 
   5   7  13       15.80       28.43      9.61 o 
   6   7  13        1.89        9.68     15.19 o 
  -9   8  13       94.84      149.09     16.12 o 
  -8   8  13      134.28      133.53     16.02 o 
  -7   8  13      159.50      167.64     17.68 o 
  -6   8  13       18.50       34.71      5.63 o 
  -5   8  13       37.45       47.85      6.75 o 
  -4   8  13        3.88        9.62      3.33 o 
  -3   8  13      133.06      139.61     11.15 o 
  -2   8  13        2.26       13.15      3.53 o 
  -1   8  13       64.89       92.93      8.73 o 
   0   8  13        1.48       16.12      3.91 o 
   1   8  13       37.90       46.42      5.53 o 
   2   8  13       15.50       46.92     10.14 o 
   3   8  13       28.40       24.83     22.74 o 
   4   8  13       23.75       54.86      7.21 o 
   5   8  13       27.34       27.10      5.50 o 
   6   8  13      110.20      170.21     15.79 o 
  -9   9  13        1.42        9.77      9.49 o 
  -8   9  13        0.49       -6.59      6.59 o 
  -7   9  13        0.52       19.27      4.87 o 
  -6   9  13        1.20       12.19     18.06 o 
  -5   9  13        4.95       12.35      7.05 o 
  -4   9  13        5.90       11.25      3.72 o 
  -3   9  13      141.65      157.75     18.30 o 
  -2   9  13        2.75        9.88      6.96 o 
  -1   9  13      569.32      503.53     19.52 o 
   0   9  13        4.14       12.68      3.77 o 
   1   9  13       63.91       81.63      9.68 o 
   2   9  13       18.90       42.28      8.54 o 
   3   9  13        0.30       13.47      7.00 o 
   4   9  13       28.14       17.08      5.90 o 
   5   9  13        7.69       28.15     17.05 o 
  -9  10  13       61.45       88.73     10.68 o 
  -8  10  13        1.30       10.11      9.47 o 
  -7  10  13        6.30       31.00      4.79 o 
  -6  10  13       33.52       28.51      5.31 o 
  -5  10  13        0.01        6.77      3.33 o 
  -4  10  13       11.41       35.06     10.60 o 
  -3  10  13      277.75      271.76     16.54 o 
  -2  10  13       43.14       49.42      8.13 o 
  -1  10  13      268.40      240.87     13.23 o 
   0  10  13       20.34       22.66      3.58 o 
   1  10  13       32.97       36.70      5.56 o 
   2  10  13      150.13      154.09     20.82 o 
   3  10  13      127.71      124.85     30.02 o 
   4  10  13       26.02       15.67      6.06 o 
   5  10  13      106.70      122.74     21.12 o 
  -8  11  13       15.26       43.94      7.33 o 
  -7  11  13       22.41       25.64      9.39 o 
  -6  11  13       51.06       39.93      8.86 o 
  -5  11  13        7.37        9.35      8.75 o 
  -4  11  13      312.34      298.84     18.81 o 
  -3  11  13       17.02       35.03      7.65 o 
  -2  11  13       44.08       43.48     13.17 o 
  -1  11  13        1.04        6.40      3.01 o 
   0  11  13       24.53       43.48      5.90 o 
   1  11  13        5.04       12.04      5.69 o 
   2  11  13       19.40       18.01     10.21 o 
   3  11  13       31.02       51.84      8.80 o 
   4  11  13        1.21        8.35     13.67 o 
   5  11  13        9.84        2.58      6.82 o 
  -7  12  13        0.17        6.19      7.52 o 
  -6  12  13      112.38      122.13     23.38 o 
  -5  12  13      116.70      107.24     28.78 o 
  -4  12  13       84.55      102.44     15.15 o 
  -3  12  13       49.93       60.18     18.20 o 
  -2  12  13        3.22       13.08      4.89 o 
  -1  12  13       21.37       23.42      7.56 o 
   0  12  13       16.07       27.46      5.73 o 
   1  12  13        6.29       28.91      4.86 o 
   2  12  13       23.33       41.64     28.06 o 
   3  12  13      142.61      151.78     29.47 o 
   4  12  13       80.94       88.38     13.29 o 
  -7  13  13       80.97       87.58     20.51 o 
  -6  13  13       20.47       56.76      9.51 o 
  -5  13  13        9.83       22.64      5.38 o 
  -4  13  13       32.53       48.52     12.24 o 
  -3  13  13       78.60      129.92     18.26 o 
  -2  13  13       85.07       79.43     20.57 o 
  -1  13  13        3.54       21.56     15.37 o 
   0  13  13       90.97      108.94     12.37 o 
   1  13  13      178.90      188.98     14.92 o 
   2  13  13       13.15       39.39      6.76 o 
   3  13  13        6.01       18.44      6.14 o 
  -6  14  13       35.28       52.92     16.22 o 
  -5  14  13      109.84      115.18     12.03 o 
  -4  14  13       31.89       64.35      8.66 o 
  -3  14  13        3.20       19.48      8.96 o 
  -2  14  13       89.34      107.14     16.64 o 
  -1  14  13      111.28      108.21     15.32 o 
   0  14  13       65.83       88.78     10.69 o 
   1  14  13        7.24       15.29      4.27 o 
   2  14  13        8.79       33.10     13.23 o 
  -5  15  13       70.34       56.87     20.37 o 
  -4  15  13       22.60       41.08     11.35 o 
  -3  15  13       80.66      133.50     33.07 o 
  -2  15  13       47.76       80.61      8.41 o 
  -1  15  13        4.62       39.78      5.90 o 
   0  15  13      306.27      301.44     24.28 o 
   1  15  13        4.62       13.31      4.80 o 
  -3  16  13        3.91        9.79      7.50 o 
  -2  16  13       49.20       66.04     10.29 o 
  -1  16  13       60.19       84.63     15.51 o 
   0  16  13       44.08       87.37     22.98 o 
 -10   0  14        9.36        7.57      6.31 o 
  -9   0  14      334.50      327.20     37.10 o 
  -8   0  14      117.71      135.04     30.62 o 
  -7   0  14      378.32      341.52     40.17 o 
  -6   0  14       40.09       23.02     15.66 o 
  -5   0  14      234.91      282.13     41.26 o 
  -4   0  14       55.68       45.51     20.03 o 
  -3   0  14      598.77      518.35     44.46 o 
  -2   0  14      293.65      288.81     19.19 o 
  -1   0  14     1653.05     1563.77     47.36 o 
   0   0  14      257.32      194.80     18.45 o 
   1   0  14       55.54       71.89     20.11 o 
   2   0  14       19.36       20.12      8.94 o 
   3   0  14       58.35       76.14     20.19 o 
   4   0  14       33.16       38.59     13.39 o 
   5   0  14        0.95        6.59      6.07 o 
   6   0  14       32.30       31.43      6.59 o 
 -10   1  14        7.10       -4.18      8.66 o 
  -9   1  14       64.35       65.75     12.44 o 
  -8   1  14        0.80       16.73     11.81 o 
  -7   1  14        7.05       32.20     11.39 o 
  -6   1  14        0.51        4.30      9.00 o 
  -5   1  14      100.07      118.31     14.45 o 
  -4   1  14      671.33      600.81     38.86 o 
  -3   1  14      273.12      245.40     15.29 o 
  -2   1  14     2222.98     2021.79     36.47 o 
  -1   1  14       22.07       26.83      5.18 o 
   0   1  14     1201.17     1115.23     29.49 o 
   1   1  14        2.15       12.01      7.16 o 
   2   1  14      274.99      266.57     15.31 o 
   3   1  14       24.64       29.55      7.57 o 
   4   1  14      145.13      103.22     16.42 o 
   5   1  14       84.60       71.94     22.84 o 
   6   1  14      121.26      129.58     17.31 o 
 -10   2  14        7.24       21.02      7.02 o 
  -9   2  14       10.38       28.74     11.51 o 
  -8   2  14      106.59      119.92     20.45 o 
  -7   2  14       26.16       51.24     13.06 o 
  -6   2  14      274.14      255.31     18.90 o 
  -5   2  14       46.06       42.85      7.98 o 
  -4   2  14      230.33      238.37     16.91 o 
  -3   2  14        7.96       25.97      5.32 o 
  -2   2  14      526.80      509.62     17.94 o 
  -1   2  14      366.92      372.78     15.99 o 
   0   2  14        6.05       15.68      3.79 o 
   1   2  14      697.86      604.11     22.29 o 
   2   2  14      604.76      540.75     21.98 o 
   3   2  14        2.27        4.71      4.68 o 
   4   2  14       74.47       55.43     22.65 o 
   5   2  14       12.58       17.97     12.02 o 
   6   2  14       41.72       44.21      6.62 o 
 -10   3  14       27.83       55.62     16.71 o 
  -9   3  14       22.89       51.71     11.33 o 
  -8   3  14        3.99       18.75      8.50 o 
  -7   3  14      242.18      250.49     27.69 o 
  -6   3  14      247.13      243.30     18.61 o 
  -5   3  14      823.84      749.67     31.04 o 
  -4   3  14      430.35      415.41     21.46 o 
  -3   3  14       29.71       35.93      6.15 o 
  -2   3  14       20.88       33.95      4.34 o 
  -1   3  14       10.20       11.99      4.45 o 
   0   3  14       15.52       10.36      3.53 o 
   1   3  14        3.35       10.25      3.16 o 
   2   3  14      495.17      470.96     20.44 o 
   3   3  14      458.03      490.25     30.22 o 
   4   3  14        0.34        6.32      4.03 o 
   5   3  14        5.08       10.65      8.58 o 
   6   3  14        1.94       -4.90      4.90 o 
 -10   4  14        7.22       20.53      6.90 o 
  -9   4  14       56.65       66.58     11.61 o 
  -8   4  14       38.14       46.25     11.23 o 
  -7   4  14        0.15       17.42      4.77 o 
  -6   4  14        9.69       28.66     11.75 o 
  -5   4  14        7.95       11.32      4.67 o 
  -4   4  14      351.17      349.56     19.93 o 
  -3   4  14      266.64      240.36     14.86 o 
  -2   4  14        5.00       16.08      4.84 o 
  -1   4  14       52.88       51.27      7.04 o 
   0   4  14       31.72       44.14      5.67 o 
   1   4  14       31.17       39.94      6.69 o 
   2   4  14      114.46      124.92     15.37 o 
   3   4  14       65.47       75.68     13.76 o 
   4   4  14       65.40       48.01     13.47 o 
   5   4  14      106.26      125.69     39.00 o 
   6   4  14       64.94       70.52     10.60 o 
 -10   5  14      111.08      118.81     16.46 o 
  -9   5  14       43.47       45.37      8.17 o 
  -8   5  14       29.97       37.14     14.71 o 
  -7   5  14      576.68      488.99     25.66 o 
  -6   5  14        0.59       14.86     10.87 o 
  -5   5  14      505.09      491.54     24.41 o 
  -4   5  14        2.53        8.14      4.61 o 
  -3   5  14        0.04        6.27      3.38 o 
  -2   5  14       40.90       59.80      7.85 o 
  -1   5  14       26.08       35.42      4.26 o 
   0   5  14        0.45       13.73      3.83 o 
   1   5  14      197.30      201.46     15.37 o 
   2   5  14      178.38      182.56     18.31 o 
   3   5  14      348.73      306.57     23.88 o 
   4   5  14        2.54       14.87     11.53 o 
   5   5  14        0.31       10.30     10.01 o 
   6   5  14       26.14       56.66      8.96 o 
 -10   6  14        0.70        1.59     12.28 o 
  -9   6  14        8.13       10.03      4.19 o 
  -8   6  14       18.64       23.03      4.23 o 
  -7   6  14       40.82       41.41     10.50 o 
  -6   6  14      133.43      168.14     20.42 o 
  -5   6  14      178.98      160.50     16.99 o 
  -4   6  14       57.64       52.74      7.31 o 
  -3   6  14        8.04       14.16      4.89 o 
  -2   6  14      154.34      167.56     13.56 o 
  -1   6  14      132.15      142.47      9.51 o 
   0   6  14      110.57      115.58     10.29 o 
   1   6  14       48.59       46.83      5.83 o 
   2   6  14      105.40       99.15     12.86 o 
   3   6  14        5.89       17.55      5.57 o 
   4   6  14       86.46      103.81     17.21 o 
   5   6  14        1.57        4.28      4.85 o 
   6   6  14       21.06       27.93     10.15 o 
  -9   7  14        2.81       19.02      3.73 o 
  -8   7  14       24.45       25.59      4.75 o 
  -7   7  14        6.31       17.78      4.80 o 
  -6   7  14       54.62       54.73     17.37 o 
  -5   7  14       20.16       35.29      9.45 o 
  -4   7  14      171.60      172.27     15.17 o 
  -3   7  14      235.04      206.03     12.29 o 
  -2   7  14      111.30      123.80     11.76 o 
  -1   7  14        8.50       18.02      3.08 o 
   0   7  14        1.56       14.37      4.34 o 
   1   7  14       13.53       15.88      3.84 o 
   2   7  14       19.49       16.30      8.36 o 
   3   7  14       11.38        0.14     19.90 o 
   4   7  14       13.42       30.94      7.54 o 
   5   7  14        0.23        9.95      6.70 o 
  -9   8  14       47.44       85.18     11.43 o 
  -8   8  14       27.72       47.36      6.34 o 
  -7   8  14       24.47       34.94      5.82 o 
  -6   8  14       36.97       28.69      7.67 o 
  -5   8  14       18.61       32.63      5.89 o 
  -4   8  14       25.43       26.19      4.50 o 
  -3   8  14      668.39      627.75     26.23 o 
  -2   8  14       19.67       30.61      7.59 o 
  -1   8  14      456.06      427.86     22.16 o 
   0   8  14        1.22       11.27      2.39 o 
   1   8  14        0.82        8.44      3.77 o 
   2   8  14      126.44      120.96     25.61 o 
   3   8  14       66.08       68.28     10.76 o 
   4   8  14      161.02      177.64     24.62 o 
   5   8  14       14.53       29.06     14.77 o 
  -9   9  14      125.08      116.01     15.59 o 
  -8   9  14       94.42      115.67     15.70 o 
  -7   9  14      103.77      121.60     17.99 o 
  -6   9  14      114.17      130.97     19.19 o 
  -5   9  14       34.43       60.36     13.13 o 
  -4   9  14        0.34        6.19      4.81 o 
  -3   9  14      192.55      167.91     16.71 o 
  -2   9  14     1399.16     1207.27     37.86 o 
  -1   9  14       11.20       21.27      3.60 o 
   0   9  14      261.67      252.94     14.73 o 
   1   9  14       65.44       61.94      7.51 o 
   2   9  14       37.57       34.89      7.82 o 
   3   9  14      146.16      131.14     18.34 o 
   4   9  14        2.39       23.54     18.69 o 
   5   9  14       46.44       72.15     12.10 o 
  -8  10  14       63.67       61.75     12.22 o 
  -7  10  14       67.67       62.07     14.32 o 
  -6  10  14      224.99      198.66     20.21 o 
  -5  10  14       55.99       71.62      9.42 o 
  -4  10  14        0.20        9.79      7.89 o 
  -3  10  14       83.88       72.08      9.73 o 
  -2  10  14       92.67      107.60     18.02 o 
  -1  10  14      595.65      539.11     25.39 o 
   0  10  14      272.14      279.39     15.50 o 
   1  10  14      249.19      234.44     13.82 o 
   2  10  14       61.18       55.00     10.22 o 
   3  10  14       42.75       33.17      9.79 o 
   4  10  14        0.97       23.18     11.49 o 
  -8  11  14       45.50       68.01     11.87 o 
  -7  11  14       75.77      113.21     13.47 o 
  -6  11  14      100.73      126.74     16.98 o 
  -5  11  14        0.96       13.24      5.58 o 
  -4  11  14      437.64      363.33     22.93 o 
  -3  11  14      645.74      516.14     24.76 o 
  -2  11  14       44.32       63.81      9.36 o 
  -1  11  14       99.61       99.46     12.37 o 
   0  11  14        0.92       14.62      4.62 o 
   1  11  14        0.00        4.70      4.64 o 
   2  11  14       73.91       70.00     16.34 o 
   3  11  14        4.11       16.43     11.43 o 
   4  11  14       20.00       34.25      6.09 o 
  -7  12  14       45.98       33.54     12.26 o 
  -6  12  14        6.26       15.86      7.57 o 
  -5  12  14       39.48       66.32      9.67 o 
  -4  12  14        2.73       10.60      4.88 o 
  -3  12  14       27.83       43.05      6.63 o 
  -2  12  14      241.62      263.79     16.34 o 
  -1  12  14        4.75       22.43      4.71 o 
   0  12  14      112.98      104.69     10.54 o 
   1  12  14       60.78       66.65     11.60 o 
   2  12  14       51.01       68.82     15.82 o 
   3  12  14       94.53      114.41     16.18 o 
  -6  13  14      180.93      219.87     38.39 o 
  -5  13  14      209.61      232.79     21.95 o 
  -4  13  14      259.54      289.45     32.53 o 
  -3  13  14       72.51       69.04     11.78 o 
  -2  13  14      124.56      136.85     19.52 o 
  -1  13  14       72.01       61.21     13.61 o 
   0  13  14       17.85       15.85      6.51 o 
   1  13  14       26.68       41.10      4.90 o 
   2  13  14      198.78      198.32     18.71 o 
  -5  14  14       20.62       36.12      5.84 o 
  -4  14  14        9.63       30.52     10.44 o 
  -3  14  14       18.00       43.86     19.03 o 
  -2  14  14       62.94       82.16     11.53 o 
  -1  14  14      379.55      358.09     26.34 o 
   0  14  14       12.75       -2.42      4.63 o 
   1  14  14      104.26      159.48     13.47 o 
   2  14  14       97.52      117.48     13.47 o 
  -4  15  14       16.93       28.09      5.94 o 
  -3  15  14        1.72       11.84     25.53 o 
  -2  15  14      144.05      132.15     13.31 o 
  -1  15  14       24.31       44.03      7.18 o 
   0  15  14        2.15       30.34      6.96 o 
 -10   1  15       41.36       52.54     17.17 o 
  -9   1  15      132.35      143.21     22.34 o 
  -8   1  15      117.10      120.07     20.57 o 
  -7   1  15      435.70      435.09     31.42 o 
  -6   1  15      122.39      100.98     19.11 o 
  -5   1  15       93.55      115.99     29.82 o 
  -4   1  15       18.67       11.96     12.84 o 
  -3   1  15       20.00       21.44     13.94 o 
  -2   1  15        9.57       13.39      2.61 o 
  -1   1  15       39.73       35.91      6.32 o 
   0   1  15       59.67       65.60      8.62 o 
   1   1  15      396.42      378.74     17.95 o 
   2   1  15        2.28       11.13      6.48 o 
   3   1  15      103.88       92.17     15.10 o 
   4   1  15       23.97       19.72     13.13 o 
   5   1  15        0.08        6.86     18.65 o 
   6   1  15        2.69       29.22     11.15 o 
 -10   2  15       25.48       37.80      7.06 o 
  -9   2  15        0.72        7.95     23.14 o 
  -8   2  15       23.03       40.44     10.80 o 
  -7   2  15       31.37       56.53     24.56 o 
  -6   2  15      214.47      197.24     19.83 o 
  -5   2  15       28.65       31.86     10.12 o 
  -4   2  15      478.40      443.10     30.81 o 
  -3   2  15      792.23      690.36     27.17 o 
  -2   2  15      330.79      268.94     13.33 o 
  -1   2  15      128.37      113.86      9.89 o 
   0   2  15      322.27      286.85     14.86 o 
   1   2  15        7.41       20.99      4.19 o 
   2   2  15       17.23       28.19      5.03 o 
   3   2  15       60.19       50.40     10.18 o 
   4   2  15       24.74       23.00      9.32 o 
   5   2  15        5.67       20.21     15.72 o 
   6   2  15        3.76       46.15     27.63 o 
 -10   3  15        0.00        8.85     22.45 o 
  -9   3  15        7.28        4.88      4.87 o 
  -8   3  15        8.11       21.86      6.17 o 
  -7   3  15       25.19       26.99      6.98 o 
  -6   3  15      445.50      443.18     23.41 o 
  -5   3  15       78.60       90.92     10.09 o 
  -4   3  15      295.42      297.39     18.06 o 
  -3   3  15       71.05       67.45     11.03 o 
  -2   3  15      117.97      118.57      8.66 o 
  -1   3  15        1.90        7.66      4.53 o 
   0   3  15       14.81        9.94      2.93 o 
   1   3  15       13.25       19.18      3.68 o 
   2   3  15      184.82      182.46     15.89 o 
   3   3  15      208.81      240.22     23.00 o 
   4   3  15      148.66      135.17     19.80 o 
   5   3  15      108.60      160.95     22.31 o 
   6   3  15       71.10       56.75     14.52 o 
 -10   4  15       34.75       53.74      8.61 o 
  -9   4  15       16.77       31.07     11.51 o 
  -8   4  15       81.40      102.98     12.95 o 
  -7   4  15      449.21      364.10     22.00 o 
  -6   4  15       20.91       26.52      6.80 o 
  -5   4  15      171.02      175.44     15.52 o 
  -4   4  15        0.91       10.26      4.52 o 
  -3   4  15       25.84       55.20     13.97 o 
  -2   4  15       32.30       25.27      8.31 o 
  -1   4  15       10.46       18.88      8.76 o 
   0   4  15      128.18      123.15     12.11 o 
   1   4  15       96.68       97.32     10.75 o 
   2   4  15     1313.61     1210.30     40.09 o 
   3   4  15      251.57      246.96     22.87 o 
   4   4  15      193.93      158.96     22.86 o 
   5   4  15       10.09       32.06      7.54 o 
  -9   5  15       34.65       27.87      4.60 o 
  -8   5  15       17.87       33.32      6.82 o 
  -7   5  15      307.11      247.41     19.71 o 
  -6   5  15      547.88      529.20     29.65 o 
  -5   5  15      223.39      218.07     17.33 o 
  -4   5  15      163.52      179.20     15.65 o 
  -3   5  15        1.57        7.39      4.26 o 
  -2   5  15       12.36       34.97      7.12 o 
  -1   5  15       16.25       11.87      4.05 o 
   0   5  15      185.48      183.65     12.45 o 
   1   5  15      195.08      232.02     14.75 o 
   2   5  15        0.01        6.41      5.17 o 
   3   5  15      248.75      233.64     26.23 o 
   4   5  15      162.25      152.39     24.60 o 
   5   5  15        0.68        2.79      4.66 o 
  -9   6  15        6.65       36.30      5.18 o 
  -8   6  15       67.41       72.00     10.26 o 
  -7   6  15       47.99       46.72      7.16 o 
  -6   6  15       74.09      102.07     17.14 o 
  -5   6  15      132.78      136.43     15.40 o 
  -4   6  15       62.90       75.29     11.22 o 
  -3   6  15        0.71        9.09      5.73 o 
  -2   6  15       15.81       26.07      4.52 o 
  -1   6  15      182.89      211.20     11.26 o 
   0   6  15        2.46       17.93      4.03 o 
   1   6  15       23.38       30.54      5.65 o 
   2   6  15       37.84       33.06      6.29 o 
   3   6  15        3.60       25.07      8.64 o 
   4   6  15       64.86       50.29     10.09 o 
   5   6  15       49.36       77.65     12.78 o 
  -9   7  15       12.87       35.83      6.85 o 
  -8   7  15       15.09       28.24      8.22 o 
  -7   7  15       51.08       62.75     13.65 o 
  -6   7  15        3.53       22.22     11.11 o 
  -5   7  15       73.64       82.96     14.75 o 
  -4   7  15        0.66        7.08      5.72 o 
  -3   7  15       94.25       81.80      9.40 o 
  -2   7  15       24.35       19.50      4.33 o 
  -1   7  15      109.69       97.31      9.62 o 
   0   7  15       32.63       37.39      7.77 o 
   1   7  15       91.92       75.88      7.95 o 
   2   7  15       31.91       46.90      6.87 o 
   3   7  15        4.42       16.28      4.87 o 
   4   7  15        9.31       18.21      7.89 o 
   5   7  15        0.41        7.82      6.78 o 
  -9   8  15       12.63       22.10      5.20 o 
  -8   8  15       36.92       61.30      5.08 o 
  -7   8  15       11.45       28.34      6.13 o 
  -6   8  15       10.17       15.27      4.18 o 
  -5   8  15       27.33       41.40      6.89 o 
  -4   8  15        0.45        9.49      3.09 o 
  -3   8  15       26.68       31.57      4.44 o 
  -2   8  15       15.27       18.28      3.34 o 
  -1   8  15      280.19      266.31     16.77 o 
   0   8  15       23.29       36.95      8.44 o 
   1   8  15       13.97       15.37      5.87 o 
   2   8  15       47.19       31.11      5.62 o 
   3   8  15       62.79       56.23     10.07 o 
   4   8  15       13.02       16.53      4.68 o 
  -8   9  15        5.48       30.62      8.35 o 
  -7   9  15       38.78       22.79     12.34 o 
  -6   9  15       52.39       66.59     14.26 o 
  -5   9  15       10.44       36.46      7.93 o 
  -4   9  15       26.78       35.46      4.60 o 
  -3   9  15      366.30      330.97     19.00 o 
  -2   9  15       53.65       91.39     12.03 o 
  -1   9  15      677.71      571.14     25.85 o 
   0   9  15       30.88       31.90      4.09 o 
   1   9  15        4.53        8.31      2.78 o 
   2   9  15       11.34       15.09      7.48 o 
   3   9  15        5.35        7.58      4.57 o 
   4   9  15       51.73       82.66      9.91 o 
  -8  10  15       16.44       42.01      6.72 o 
  -7  10  15        4.16       25.67     16.44 o 
  -6  10  15       48.87      105.82      9.67 o 
  -5  10  15        7.31       28.08      4.81 o 
  -4  10  15       33.57       47.39      6.71 o 
  -3  10  15      442.18      414.74     23.93 o 
  -2  10  15      114.26      114.14     12.96 o 
  -1  10  15       62.96       71.16      9.26 o 
   0  10  15      156.71      148.69     12.02 o 
   1  10  15       98.51      106.28     11.09 o 
   2  10  15       34.27       51.40      9.64 o 
   3  10  15        9.86       24.61     10.19 o 
   4  10  15       11.22       37.31     12.44 o 
  -7  11  15       28.87       56.64      6.34 o 
  -6  11  15      213.41      206.22     20.24 o 
  -5  11  15       83.11       97.03     12.42 o 
  -4  11  15        3.73       11.84      5.72 o 
  -3  11  15        8.89       19.83      5.20 o 
  -2  11  15       48.57       61.93      9.75 o 
  -1  11  15        6.61        7.24      3.00 o 
   0  11  15        9.73       18.37      3.56 o 
   1  11  15        4.57       14.66     10.05 o 
   2  11  15      116.84      124.86     16.85 o 
   3  11  15       25.73       43.05      7.63 o 
  -6  12  15       49.73       80.42     13.80 o 
  -5  12  15       40.40       67.50     12.88 o 
  -4  12  15      213.46      213.83     17.19 o 
  -3  12  15      101.52      112.13     12.67 o 
  -2  12  15      130.16      137.85     11.90 o 
  -1  12  15       48.74       43.26      8.94 o 
   0  12  15        9.39       25.61      7.24 o 
   1  12  15       24.44       43.65      4.22 o 
   2  12  15       14.11       16.76     15.43 o 
  -5  13  15       22.59       36.23      6.06 o 
  -4  13  15      113.09      124.14     15.97 o 
  -3  13  15        0.28        1.78      6.23 o 
  -2  13  15       39.10       73.18     11.63 o 
  -1  13  15        0.13        6.09      4.42 o 
   0  13  15       65.11       81.05     11.27 o 
   1  13  15       41.69       62.22     12.27 o 
  -4  14  15      187.26      182.47     17.62 o 
  -3  14  15      118.59      130.07     25.18 o 
  -2  14  15       50.13       86.05     16.99 o 
  -1  14  15       84.87      108.95     16.08 o 
   0  14  15       12.76        9.21      5.71 o 
  -9   0  16      120.30      158.26     34.79 o 
  -8   0  16      259.24      287.96     34.95 o 
  -7   0  16      423.13      360.21     40.21 o 
  -6   0  16       55.29       69.34     21.60 o 
  -5   0  16        3.46       32.20     14.32 o 
  -4   0  16      165.40      174.36     32.93 o 
  -3   0  16       60.05       68.73     20.92 o 
  -2   0  16     2175.69     2075.60     57.03 o 
  -1   0  16      227.57      238.53     19.80 o 
   0   0  16        0.35        2.81      3.83 o 
   1   0  16      150.88      156.10     20.39 o 
   2   0  16      563.12      472.66     29.77 o 
   3   0  16       15.83       31.23      7.00 o 
   4   0  16      730.10      631.34     51.82 o 
   5   0  16      230.06      231.00     26.86 o 
  -9   1  16        4.92       21.64     14.93 o 
  -8   1  16        0.00       23.93      6.82 o 
  -7   1  16      136.28      137.75     33.70 o 
  -6   1  16       64.78       66.68     14.39 o 
  -5   1  16      252.22      231.89     26.82 o 
  -4   1  16       36.34       51.61     13.11 o 
  -3   1  16      162.91      145.16     20.65 o 
  -2   1  16      309.81      294.58     14.19 o 
  -1   1  16      236.52      204.73     12.94 o 
   0   1  16       39.17       46.83      6.51 o 
   1   1  16      292.63      309.95     16.23 o 
   2   1  16       21.15       28.11      6.16 o 
   3   1  16       22.64       30.68      7.50 o 
   4   1  16       36.61       22.67     10.17 o 
   5   1  16       64.19       70.36      9.23 o 
  -9   2  16       64.37       64.13     34.12 o 
  -8   2  16       56.32       71.71     12.34 o 
  -7   2  16      155.37      241.90     28.32 o 
  -6   2  16      874.63      805.24     42.41 o 
  -5   2  16        0.06       17.16      6.99 o 
  -4   2  16       14.25       28.20     15.88 o 
  -3   2  16      171.85      131.41     19.38 o 
  -2   2  16      454.03      448.21     24.64 o 
  -1   2  16        3.90        4.80      2.60 o 
   0   2  16      372.09      340.81     16.35 o 
   1   2  16       29.12       30.98      5.24 o 
   2   2  16      910.17      883.73     30.01 o 
   3   2  16      105.24      106.07     17.04 o 
   4   2  16      109.09      155.87     21.27 o 
   5   2  16       40.13       50.77      8.42 o 
  -9   3  16       12.45       17.61      5.74 o 
  -8   3  16       50.61       68.48      7.97 o 
  -7   3  16      333.40      308.53     19.82 o 
  -6   3  16      220.18      202.03     25.68 o 
  -5   3  16       78.12       75.48     15.44 o 
  -4   3  16       97.19      120.87     19.28 o 
  -3   3  16        1.78       11.89      6.16 o 
  -2   3  16        3.89       22.83      3.78 o 
  -1   3  16        4.44       10.93      2.54 o 
   0   3  16       21.04       36.23      6.01 o 
   1   3  16       28.63       52.53      6.84 o 
   2   3  16      541.98      515.03     25.73 o 
   3   3  16       34.68       37.03      6.63 o 
   4   3  16       75.45       84.32     17.15 o 
   5   3  16      401.27      390.69     27.89 o 
  -9   4  16       37.73       78.78     11.94 o 
  -8   4  16       20.40       24.31      4.67 o 
  -7   4  16       17.61       22.09      5.33 o 
  -6   4  16       95.34       98.95     10.21 o 
  -5   4  16       31.39       23.37      5.47 o 
  -4   4  16      260.86      265.24     24.00 o 
  -3   4  16       75.83       67.02      6.53 o 
  -2   4  16      269.52      236.51     15.53 o 
  -1   4  16        8.16       15.93      2.89 o 
   0   4  16      230.49      228.07     13.30 o 
   1   4  16        0.54       14.12      4.17 o 
   2   4  16      309.67      355.04     28.35 o 
   3   4  16        3.41        7.91      4.53 o 
   4   4  16        0.37        4.99      9.39 o 
   5   4  16        1.97       -3.72     10.84 o 
  -9   5  16       55.09       55.33     14.29 o 
  -8   5  16        1.02       23.99      9.25 o 
  -7   5  16       79.66       75.26     10.00 o 
  -6   5  16        0.32       17.45      3.90 o 
  -5   5  16        2.08       15.83      4.54 o 
  -4   5  16       88.19      100.55     15.09 o 
  -3   5  16      101.80      114.45     13.35 o 
  -2   5  16       60.00       71.34     13.63 o 
  -1   5  16        6.51       15.79      3.72 o 
   0   5  16        0.52        3.75      7.83 o 
   1   5  16        7.18        2.47      4.43 o 
   2   5  16       41.35       67.65      9.40 o 
   3   5  16       12.50       20.17      4.59 o 
   4   5  16        0.14        7.85      4.40 o 
   5   5  16        0.69       -5.20      5.20 o 
  -9   6  16        0.05       29.48     12.59 o 
  -8   6  16        0.48       -4.22      4.22 o 
  -7   6  16       93.50       96.16      9.48 o 
  -6   6  16       77.51       99.77     12.39 o 
  -5   6  16        1.58       17.57      7.86 o 
  -4   6  16      172.49      194.72     15.10 o 
  -3   6  16      222.57      212.63     12.92 o 
  -2   6  16      357.84      334.59     16.10 o 
  -1   6  16      140.08      142.40     14.96 o 
   0   6  16        0.00        6.48      4.07 o 
   1   6  16      228.23      239.70     17.44 o 
   2   6  16       16.97       19.56      3.33 o 
   3   6  16       44.66       41.25      8.37 o 
   4   6  16       60.54       42.61     15.64 o 
  -8   7  16       37.91       41.51     11.54 o 
  -7   7  16        7.93       23.78      4.52 o 
  -6   7  16       61.45       87.33     10.38 o 
  -5   7  16        0.10       15.24      4.54 o 
  -4   7  16       17.78       36.28      8.78 o 
  -3   7  16        0.26       13.45      4.31 o 
  -2   7  16      434.19      412.06     18.25 o 
  -1   7  16      174.07      181.99     12.69 o 
   0   7  16        0.51       12.04      5.18 o 
   1   7  16       77.81      103.49     10.63 o 
   2   7  16       16.35       42.71      7.30 o 
   3   7  16       44.85       73.70     10.81 o 
   4   7  16       10.56       27.58      4.73 o 
  -8   8  16        0.01       17.52      6.71 o 
  -7   8  16      114.05      114.39     12.82 o 
  -6   8  16       93.66       99.14     13.47 o 
  -5   8  16       15.42       23.73      5.79 o 
  -4   8  16        0.99        5.90      3.72 o 
  -3   8  16      901.11      750.89     29.73 o 
  -2   8  16        0.00        8.64      3.02 o 
  -1   8  16      113.33      114.59     13.11 o 
   0   8  16       11.98       29.22      4.14 o 
   1   8  16       47.85       51.65      8.80 o 
   2   8  16        8.79        6.02      4.72 o 
   3   8  16       25.48       59.59      9.71 o 
   4   8  16      101.25      124.62     12.65 o 
  -8   9  16      122.62      148.17     12.83 o 
  -7   9  16       27.07       45.72      6.49 o 
  -6   9  16       24.59       44.62      6.27 o 
  -5   9  16       10.85        5.55      8.76 o 
  -4   9  16        4.89       -1.58      2.94 o 
  -3   9  16      185.92      198.31     14.13 o 
  -2   9  16       65.71       73.48     13.61 o 
  -1   9  16      122.56      137.91     14.96 o 
   0   9  16      268.89      269.47     14.72 o 
   1   9  16      206.39      196.84     16.01 o 
   2   9  16       20.57       16.26     18.18 o 
   3   9  16       14.17       39.16      5.89 o 
  -7  10  16        5.66       22.50      4.72 o 
  -6  10  16        0.25       12.31     12.32 o 
  -5  10  16       22.93       44.67      6.57 o 
  -4  10  16       62.32       90.55     10.21 o 
  -3  10  16        5.91       23.01      3.55 o 
  -2  10  16      229.85      215.25     17.12 o 
  -1  10  16       11.66       12.71      3.53 o 
   0  10  16        6.14       13.55      3.21 o 
   1  10  16        0.85       12.91      8.08 o 
   2  10  16        6.26       21.39      6.90 o 
   3  10  16       16.00       20.01      7.00 o 
  -6  11  16        0.09        4.62      7.73 o 
  -5  11  16        3.76        6.49      4.14 o 
  -4  11  16      123.54      128.96      9.68 o 
  -3  11  16      112.53       83.16      9.45 o 
  -2  11  16        0.02       16.45      5.57 o 
  -1  11  16      146.30      119.90     10.18 o 
   0  11  16       89.72       81.18      9.82 o 
   1  11  16        3.12       13.60      3.10 o 
   2  11  16      110.91      148.42     13.30 o 
  -6  12  16      184.60      183.50     23.54 o 
  -5  12  16       59.84       57.12     10.88 o 
  -4  12  16       43.88       55.45     20.35 o 
  -3  12  16        0.00       23.80      8.34 o 
  -2  12  16        5.87       16.17      5.93 o 
  -1  12  16        0.11        5.17      3.55 o 
   0  12  16       32.57       38.65      4.55 o 
   1  12  16       10.67       10.38      8.03 o 
  -4  13  16       70.55       82.46     14.52 o 
  -3  13  16       12.19       32.22     14.71 o 
  -2  13  16        1.34       19.10     10.38 o 
  -1  13  16       48.03       59.57      7.22 o 
   0  13  16       21.87       68.30     29.96 o 
  -9   1  17       15.37       28.24      7.63 o 
  -8   1  17       39.35       24.94     15.92 o 
  -7   1  17      302.64      299.17     27.97 o 
  -6   1  17        4.95       22.11     12.06 o 
  -5   1  17        8.05       21.71     16.10 o 
  -4   1  17       72.62       80.01     15.20 o 
  -3   1  17        6.20       23.32      7.61 o 
  -2   1  17       12.09       26.06      4.23 o 
  -1   1  17       44.44       42.39      7.13 o 
   0   1  17      583.47      540.89     21.59 o 
   1   1  17      109.33      112.29     11.85 o 
   2   1  17      133.94      143.46     14.00 o 
   3   1  17       17.41       24.52      4.42 o 
   4   1  17       88.98       93.88     14.07 o 
  -9   2  17       23.46       43.87      9.35 o 
  -8   2  17        0.32       18.63      9.83 o 
  -7   2  17       45.04       54.59     14.95 o 
  -6   2  17        4.67       26.51     10.64 o 
  -5   2  17       15.51       41.08     10.42 o 
  -4   2  17      264.27      237.94     29.69 o 
  -3   2  17        1.62       19.89      9.16 o 
  -2   2  17        6.98       18.73      8.44 o 
  -1   2  17       11.35       18.39      3.24 o 
   0   2  17      302.59      266.42     14.51 o 
   1   2  17      142.80      122.98     12.13 o 
   2   2  17        0.02       -3.58      9.63 o 
   3   2  17       26.07       23.46     18.06 o 
   4   2  17      264.33      288.49     30.12 o 
  -9   3  17        1.35       -3.89     12.40 o 
  -8   3  17       11.01        9.43      5.36 o 
  -7   3  17       35.95       34.45     12.70 o 
  -6   3  17      132.22      133.01     20.86 o 
  -5   3  17      155.96      174.12     23.50 o 
  -4   3  17      229.35      207.80     24.34 o 
  -3   3  17      133.79      125.87     19.09 o 
  -2   3  17       75.64       79.41     10.89 o 
  -1   3  17        1.12        9.33      3.20 o 
   0   3  17        3.24        9.08      8.42 o 
   1   3  17      198.42      205.65     14.00 o 
   2   3  17       68.54       82.17     10.40 o 
   3   3  17       12.24        9.85      7.18 o 
   4   3  17       52.44       73.59     27.53 o 
  -9   4  17       34.78       65.49     30.32 o 
  -8   4  17        1.96       20.69      4.83 o 
  -7   4  17      103.63      131.44     18.57 o 
  -6   4  17      170.80      168.90     23.61 o 
  -5   4  17        2.42       13.52      6.98 o 
  -4   4  17       94.97      133.32     19.48 o 
  -3   4  17        0.79       11.76     11.47 o 
  -2   4  17        8.46       17.86      8.72 o 
  -1   4  17       19.22       22.41      3.67 o 
   0   4  17      157.59      160.47     14.40 o 
   1   4  17       37.10       47.59     10.59 o 
   2   4  17       23.14       35.24      4.65 o 
   3   4  17       28.58       52.12      7.99 o 
   4   4  17      144.18      181.51     29.41 o 
  -8   5  17       18.77       26.94      7.21 o 
  -7   5  17        0.11       29.14      7.19 o 
  -6   5  17        6.56       25.15      6.46 o 
  -5   5  17       24.46       28.55     12.22 o 
  -4   5  17       57.65       81.02     22.37 o 
  -3   5  17       42.70       52.08     10.98 o 
  -2   5  17       33.23       30.05      7.52 o 
  -1   5  17       31.75       40.87      8.04 o 
   0   5  17        1.35       11.17      2.88 o 
   1   5  17      193.43      200.05     14.69 o 
   2   5  17      111.02      144.92     15.49 o 
   3   5  17       96.03       85.40      8.87 o 
   4   5  17       32.32       42.22      8.11 o 
  -8   6  17       37.75       51.17      8.29 o 
  -7   6  17      102.44       94.05     11.00 o 
  -6   6  17       27.76       39.06      4.97 o 
  -5   6  17       45.58       58.96      8.20 o 
  -4   6  17        5.79        6.60     11.89 o 
  -3   6  17       28.78       38.03      8.65 o 
  -2   6  17        2.94        9.48      3.88 o 
  -1   6  17       44.07       41.56     10.21 o 
   0   6  17       41.54       39.54      4.79 o 
   1   6  17       70.65       82.41      9.15 o 
   2   6  17      109.10       80.45     10.07 o 
   3   6  17       81.38       77.07      9.87 o 
   4   6  17       13.40       15.52      4.98 o 
  -8   7  17        8.08       26.88      4.71 o 
  -7   7  17      134.29      147.57     19.99 o 
  -6   7  17        0.02        5.74      7.23 o 
  -5   7  17        2.96        7.62      3.50 o 
  -4   7  17       21.45       19.63      4.03 o 
  -3   7  17       63.86       74.92      9.73 o 
  -2   7  17       49.78       52.68      7.93 o 
  -1   7  17        0.74       12.09      3.77 o 
   0   7  17       28.26       25.45      5.06 o 
   1   7  17       25.33       34.52      8.63 o 
   2   7  17       10.05       14.75      4.38 o 
   3   7  17       29.48       55.58     22.96 o 
  -7   8  17       67.47       73.62      9.77 o 
  -6   8  17       46.49       66.60     10.18 o 
  -5   8  17        0.51       19.80     11.29 o 
  -4   8  17       21.40       52.73      7.41 o 
  -3   8  17      195.06      173.26     14.76 o 
  -2   8  17        0.05       -1.46      4.85 o 
  -1   8  17      382.68      343.83     24.30 o 
   0   8  17        2.76        4.54     12.34 o 
   1   8  17        9.17       15.88      7.26 o 
   2   8  17       14.47       14.07      6.04 o 
   3   8  17       35.19       39.84     10.62 o 
  -7   9  17        0.63       21.70     10.76 o 
  -6   9  17        8.81       21.70      7.77 o 
  -5   9  17       19.45       31.40      6.19 o 
  -4   9  17        0.14        7.49      3.89 o 
  -3   9  17       97.96      102.42     12.13 o 
  -2   9  17       16.79       21.02     13.07 o 
  -1   9  17        9.35        9.16      4.66 o 
   0   9  17       12.28       16.82      3.93 o 
   1   9  17        7.49       20.73      8.02 o 
   2   9  17      160.08      153.73     23.56 o 
  -6  10  17        0.90        4.83      4.84 o 
  -5  10  17       10.83       21.37     17.92 o 
  -4  10  17        4.16       16.80      4.06 o 
  -3  10  17        6.33       28.81      7.03 o 
  -2  10  17       17.62       37.58      3.88 o 
  -1  10  17        2.30       14.58      5.34 o 
   0  10  17        2.17       17.97     15.83 o 
   1  10  17       18.40       43.57      8.31 o 
   2  10  17       30.89       66.33     12.42 o 
  -5  11  17        2.11       15.10      4.69 o 
  -4  11  17       12.02       27.28      7.20 o 
  -3  11  17        8.24       18.46      9.87 o 
  -2  11  17       44.04       55.76     22.61 o 
  -1  11  17       55.06       49.83      8.70 o 
   0  11  17       27.04       39.02      4.15 o 
   1  11  17        5.78       16.86      4.15 o 
  -4  12  17        0.84       18.72      6.66 o 
  -3  12  17       41.73       42.06      4.06 o 
  -2  12  17        2.34       11.22     11.58 o 
  -1  12  17        4.63       16.49      3.67 o 
   0  12  17        5.85       21.43      9.72 o 
  -8   0  18        0.38       30.91     10.52 o 
  -7   0  18       49.88       92.68     20.79 o 
  -6   0  18       34.17       50.20     16.30 o 
  -5   0  18       20.20       24.64     10.36 o 
  -4   0  18      180.53      167.20     32.16 o 
  -3   0  18       76.99       60.92     17.64 o 
  -2   0  18       43.25       55.91     16.26 o 
  -1   0  18       16.43       30.32      7.48 o 
   0   0  18      146.22      130.18     37.68 o 
   1   0  18      375.22      311.97     23.11 o 
   2   0  18      273.06      237.90     19.22 o 
   3   0  18       27.83       15.86      6.76 o 
   4   0  18       76.97       91.79     10.40 o 
  -8   1  18        2.36       11.44      5.54 o 
  -7   1  18       30.22       34.31      6.77 o 
  -6   1  18       70.42       87.49     15.59 o 
  -5   1  18        0.31        3.72      4.23 o 
  -4   1  18       26.50       36.75     14.62 o 
  -3   1  18      278.88      248.41     24.11 o 
  -2   1  18      209.46      227.01     25.93 o 
  -1   1  18       52.04       67.13      9.07 o 
   0   1  18       26.86       13.75      4.87 o 
   1   1  18       33.20       50.22      5.85 o 
   2   1  18       13.36       22.32      4.18 o 
   3   1  18      135.37      107.84     10.95 o 
   4   1  18      313.83      278.06     21.12 o 
  -8   2  18        0.52        0.16      7.46 o 
  -7   2  18       93.52      116.64     18.62 o 
  -6   2  18       11.13       20.00      7.54 o 
  -5   2  18      149.53      170.10     35.36 o 
  -4   2  18      104.24      133.66     21.70 o 
  -3   2  18      105.53      114.54     18.31 o 
  -2   2  18       20.41       36.97      7.92 o 
  -1   2  18       35.55       52.95      6.37 o 
   0   2  18       74.39       72.84      8.31 o 
   1   2  18      264.15      228.18     14.16 o 
   2   2  18      559.53      491.27     25.35 o 
   3   2  18       25.08       29.23     10.76 o 
  -8   3  18       67.79      109.61     11.03 o 
  -7   3  18      109.28      128.59     19.54 o 
  -6   3  18      288.97      292.37     23.67 o 
  -5   3  18        0.80        0.20     16.24 o 
  -4   3  18        8.83       18.16      6.35 o 
  -3   3  18       83.47       95.58     16.49 o 
  -2   3  18        6.67        5.55      7.12 o 
  -1   3  18      102.36       99.28     11.75 o 
   0   3  18       40.58       36.87      4.33 o 
   1   3  18      346.79      334.13     19.71 o 
   2   3  18       46.19       46.36      9.80 o 
   3   3  18       96.70       92.29     14.00 o 
  -8   4  18       48.26       81.06     19.84 o 
  -7   4  18       24.68       37.66     16.75 o 
  -6   4  18       96.83      106.81     16.16 o 
  -5   4  18        0.02        2.26      4.10 o 
  -4   4  18        0.65       18.00      6.33 o 
  -3   4  18       52.72       56.15     10.50 o 
  -2   4  18       77.89       86.10      8.32 o 
  -1   4  18        5.29       18.62      7.81 o 
   0   4  18      129.37      121.37     12.81 o 
   1   4  18       38.68       44.09      7.52 o 
   2   4  18       67.93       71.29      9.14 o 
   3   4  18       67.22       64.09      8.65 o 
  -8   5  18       13.22       25.07      5.48 o 
  -7   5  18      115.61      106.66     16.75 o 
  -6   5  18      145.41      165.89     21.47 o 
  -5   5  18        0.39       27.42     19.34 o 
  -4   5  18       57.02       75.85     13.41 o 
  -3   5  18        0.10       16.77      4.29 o 
  -2   5  18       23.45       33.41      4.31 o 
  -1   5  18       29.18       44.02      5.53 o 
   0   5  18       65.03       44.96      9.04 o 
   1   5  18        0.24       12.47      2.81 o 
   2   5  18      110.22      114.25     10.54 o 
   3   5  18       43.16       71.84      8.44 o 
  -8   6  18       37.11       39.32      8.74 o 
  -7   6  18       94.02       93.53     26.40 o 
  -6   6  18        7.41       14.66      9.91 o 
  -5   6  18        0.76       16.64      8.35 o 
  -4   6  18       92.21      121.43     18.85 o 
  -3   6  18       93.42      107.22     15.60 o 
  -2   6  18        5.64       19.16      3.37 o 
  -1   6  18       20.64       39.43      6.51 o 
   0   6  18        8.99       12.33      2.71 o 
   1   6  18       36.45       47.62      6.29 o 
   2   6  18        1.13       12.39      6.05 o 
   3   6  18        0.03        9.02      7.89 o 
  -7   7  18       53.00       56.25      7.27 o 
  -6   7  18       22.93       13.87     10.09 o 
  -5   7  18        7.72        2.17      4.27 o 
  -4   7  18      348.01      282.02     32.65 o 
  -3   7  18      163.27      175.19     21.25 o 
  -2   7  18       32.23       32.12      5.08 o 
  -1   7  18       26.54       23.48      3.44 o 
   0   7  18       10.78        8.80      3.31 o 
   1   7  18        5.99       11.15      6.82 o 
   2   7  18       11.20        1.77      5.68 o 
  -7   8  18        4.77       13.11      7.77 o 
  -6   8  18        0.18       -2.90      4.85 o 
  -5   8  18       24.61       34.06      7.08 o 
  -4   8  18       14.20       31.60      5.54 o 
  -3   8  18       21.29       36.37      6.27 o 
  -2   8  18        9.17       16.31      6.59 o 
  -1   8  18        5.21       16.91      6.19 o 
   0   8  18       13.16        1.78      7.28 o 
   1   8  18       19.09       32.90      3.58 o 
   2   8  18        5.90       13.75      8.86 o 
  -6   9  18       30.28       47.04      7.73 o 
  -5   9  18       21.88       19.55      5.24 o 
  -4   9  18      163.63      140.25     13.90 o 
  -3   9  18       48.38       66.93      6.51 o 
  -2   9  18        7.62        2.24      3.87 o 
  -1   9  18       11.84       28.96      3.94 o 
   0   9  18       84.32       89.66      8.92 o 
   1   9  18        4.90       34.82      6.14 o 
  -5  10  18       72.61       80.65     54.39 o 
  -4  10  18       74.77       84.76     10.54 o 
  -3  10  18      139.63      126.94      9.82 o 
  -2  10  18        1.24       -6.90      6.90 o 
  -1  10  18      171.58      146.29     12.23 o 
   0  10  18      139.55      122.05     12.18 o 
  -4  11  18       73.69       75.03     10.09 o 
  -3  11  18      224.54      230.05     13.95 o 
  -2  11  18       55.47       80.16      7.02 o 
  -1  11  18        0.62       15.12      7.87 o 
  -8   1  19      179.58      233.47     32.18 o 
  -7   1  19       72.20       88.91     14.40 o 
  -6   1  19       16.94       32.48     10.88 o 
  -5   1  19        1.28        7.04     12.58 o 
  -4   1  19        1.47        6.45     13.61 o 
  -3   1  19       17.43       33.95      8.52 o 
  -2   1  19       16.74       23.88     15.80 o 
  -1   1  19        3.93       21.47      3.04 o 
   0   1  19      101.02       83.13      8.27 o 
   1   1  19       16.34       33.46      3.45 o 
   2   1  19       79.64       56.89     20.55 o 
   3   1  19       30.09       30.62      5.76 o 
  -8   2  19        0.39       14.42     10.34 o 
  -7   2  19       32.95       44.10     16.08 o 
  -6   2  19        9.66       25.39      6.22 o 
  -5   2  19        8.71       16.08      4.31 o 
  -4   2  19       66.43       73.43     11.64 o 
  -3   2  19      106.25      112.47     16.64 o 
  -2   2  19      180.47      180.85     24.88 o 
  -1   2  19        5.82       11.42      6.40 o 
   0   2  19       17.44       29.33      3.53 o 
   1   2  19       39.59       39.35      4.24 o 
   2   2  19        0.80       16.09      6.35 o 
  -8   3  19       14.85       45.43     11.19 o 
  -7   3  19       16.71       41.56     15.58 o 
  -6   3  19       59.69       91.85     12.90 o 
  -5   3  19       15.34       18.93     10.78 o 
  -4   3  19      242.31      263.94     27.95 o 
  -3   3  19        0.07       14.13      3.81 o 
  -2   3  19       24.01       22.55     15.33 o 
  -1   3  19        0.22        9.02      3.04 o 
   0   3  19        6.35       15.26      3.18 o 
   1   3  19        0.54       -1.83      3.78 o 
   2   3  19      104.89       86.08     11.68 o 
  -7   4  19       13.72       34.87      7.69 o 
  -6   4  19       94.05      116.81     15.65 o 
  -5   4  19      140.56      165.62     21.99 o 
  -4   4  19        0.11        1.95      4.01 o 
  -3   4  19        1.51       15.53      8.90 o 
  -2   4  19        4.06       17.28      4.10 o 
  -1   4  19        3.75       13.92      3.28 o 
   0   4  19       66.88       70.82      7.49 o 
   1   4  19        0.53       13.31      3.70 o 
   2   4  19       34.62       49.51     10.66 o 
  -7   5  19        6.26       17.25      7.50 o 
  -6   5  19       63.93       94.92     13.14 o 
  -5   5  19        0.02        4.95      3.62 o 
  -4   5  19       63.31       83.62     12.85 o 
  -3   5  19        0.07       -3.23      9.55 o 
  -2   5  19       17.50       24.37      3.35 o 
  -1   5  19        2.63       11.96      3.35 o 
   0   5  19       58.65       45.97      9.07 o 
   1   5  19       96.49      107.63      6.65 o 
   2   5  19       41.20       41.45     11.45 o 
  -7   6  19      133.18      179.40     17.48 o 
  -6   6  19        1.56       27.96     15.90 o 
  -5   6  19        6.96       27.53      7.44 o 
  -4   6  19       17.91       14.97      4.27 o 
  -3   6  19      143.31      138.35     18.65 o 
  -2   6  19       54.27       50.08      5.36 o 
  -1   6  19       20.57       50.53     10.50 o 
   0   6  19       67.96       67.87     14.32 o 
   1   6  19        0.97       18.79      6.88 o 
  -6   7  19        0.23        9.43      6.43 o 
  -5   7  19       51.28       61.33      7.37 o 
  -4   7  19       20.12       35.42      7.73 o 
  -3   7  19      306.57      292.28     22.92 o 
  -2   7  19        0.02       10.22      4.55 o 
  -1   7  19      148.39      148.06     14.64 o 
   0   7  19        0.33        9.66      3.93 o 
   1   7  19       19.86       25.62     12.07 o 
  -6   8  19       10.81       39.61      6.31 o 
  -5   8  19       40.64       42.48     11.33 o 
  -4   8  19        2.16       17.03      5.54 o 
  -3   8  19       11.02       40.62      6.76 o 
  -2   8  19       73.57      102.80     19.42 o 
  -1   8  19        0.76        9.18     15.82 o 
   0   8  19      197.78      182.32     14.74 o 
  -4   9  19        5.90       -5.74      5.74 o 
  -3   9  19        0.24       12.91      5.02 o 
  -2   9  19       23.33       27.38      4.98 o 
  -1   9  19      294.48      202.48     19.42 o 
   0   9  19       67.65      120.04      9.95 o 
  -3  10  19      304.06      280.43     26.42 o 
  -2  10  19      227.17      218.68     16.61 o 
  -7   0  20       63.67       57.85     13.47 o 
  -6   0  20       25.32       44.30     12.18 o 
  -5   0  20       13.80       15.62     10.44 o 
  -4   0  20      351.35      325.30     34.55 o 
  -3   0  20       48.88       55.95     11.85 o 
  -2   0  20       58.85       56.03     12.74 o 
  -1   0  20        0.06       27.02      9.79 o 
   0   0  20       60.45       74.03      8.94 o 
   1   0  20        2.97       16.08      4.30 o 
  -7   1  20       81.56      113.49     15.62 o 
  -6   1  20        2.28        7.48     11.08 o 
  -5   1  20       35.06       44.99     12.64 o 
  -4   1  20       51.10       41.26      9.68 o 
  -3   1  20        9.26       12.51      4.73 o 
  -2   1  20       46.65       55.05     11.37 o 
  -1   1  20       39.53       61.30     12.34 o 
   0   1  20        0.27        7.42      6.21 o 
   1   1  20       10.64        4.93      3.15 o 
  -7   2  20      191.25      217.45     18.51 o 
  -6   2  20      571.23      634.96     38.17 o 
  -5   2  20        0.56       19.56      8.72 o 
  -4   2  20      480.43      401.63     28.82 o 
  -3   2  20       65.71       74.00     10.90 o 
  -2   2  20       52.61       70.05     14.12 o 
  -1   2  20        7.10       25.16      4.00 o 
   0   2  20       18.67       31.42      3.21 o 
   1   2  20        0.23       10.00      3.18 o 
  -7   3  20       16.94       35.88      5.67 o 
  -6   3  20       29.22       37.18     14.69 o 
  -5   3  20      148.88      169.09     22.46 o 
  -4   3  20       90.55      111.01     15.98 o 
  -3   3  20        9.89       17.13      3.90 o 
  -2   3  20        3.14       22.91      5.58 o 
  -1   3  20       30.14       40.49      5.20 o 
   0   3  20       49.65       51.52      5.58 o 
   1   3  20      244.67      221.98     12.54 o 
  -6   4  20       69.70       97.37     12.44 o 
  -5   4  20       14.87       26.10     10.84 o 
  -4   4  20        8.30       13.35     17.27 o 
  -3   4  20       26.90       28.58      8.29 o 
  -2   4  20       30.86       30.87      7.24 o 
  -1   4  20        0.34       10.85      5.16 o 
   0   4  20      141.06      154.91     11.69 o 
   1   4  20       57.37       69.99     12.00 o 
  -6   5  20       53.89       81.44      8.20 o 
  -5   5  20        0.01       25.52     14.30 o 
  -4   5  20        4.52       19.55      6.98 o 
  -3   5  20        0.41       13.40      3.88 o 
  -2   5  20       18.70       40.33      6.59 o 
  -1   5  20       25.07       36.14      8.39 o 
   0   5  20      116.96      109.67     23.84 o 
   1   5  20       27.33       37.92      4.87 o 
  -5   6  20       76.60       74.22     15.86 o 
  -4   6  20        1.32        0.50      4.94 o 
  -3   6  20       89.72      114.00     13.09 o 
  -2   6  20        8.08       17.02      6.21 o 
  -1   6  20      177.81      129.49      9.60 o 
   0   6  20        4.65       16.45      3.66 o 
  -5   7  20       85.92      131.45     35.48 o 
  -4   7  20       55.79       47.31      6.69 o 
  -3   7  20       65.54      115.30     21.08 o 
  -2   7  20       19.04       29.42      6.19 o 
  -1   7  20        0.02        4.69      4.06 o 
  -3   8  20       92.03      163.11     17.52 o 
  -2   8  20       26.49       27.43      5.42 o 
  -6   1  21      290.55      274.94     21.91 o 
  -5   1  21        1.48       14.19      8.72 o 
  -4   1  21       11.90       33.44      5.27 o 
  -3   1  21       30.10       61.63     18.35 o 
  -2   1  21       49.36       55.80      9.36 o 
  -1   1  21        0.31       -4.09      4.09 o 
   0   1  21       37.30       19.46      5.54 o 
  -5   2  21        7.12        6.11      5.50 o 
  -4   2  21        3.74       25.81     11.02 o 
  -3   2  21       20.19       29.32      5.65 o 
  -2   2  21       14.96       25.02      7.99 o 
  -1   2  21        3.46       16.44      4.10 o 
   0   2  21       38.91       34.06      6.14 o 
  -5   3  21        9.18       37.21      9.89 o 
  -4   3  21      122.47      116.78     17.25 o 
  -3   3  21      228.01      219.85     20.81 o 
  -2   3  21      136.42      168.86     25.00 o 
  -1   3  21       70.31       62.71      6.60 o 
  -5   4  21      114.76      154.68     15.17 o 
  -4   4  21       42.34       66.47      9.85 o 
  -3   4  21       77.94       89.33     11.61 o 
  -2   4  21       16.20       27.60      4.26 o 
  -1   4  21       24.94       47.63      9.43 o 
  -4   5  21       36.81       55.04      8.18 o 
  -3   5  21        6.42       17.56      4.06 o 
  -2   5  21       13.40       21.18     11.81 o 
                                                 
